# Supplementary material for: Assessing characteristics of RNA amplification methods for single cell RNA sequencing
Source: BMC Genomics. 2016 Nov 24;17:966. doi: 10.1186/s12864-016-3300-3 (PMC5122016; doi:10.1186/s12864-016-3300-3)
Supplement: Additional file 1: — Control dataset sample identification, protocol information, and RNA sequencing stats. Experimental group, protocol information and RNA sequencing statistics for each sample used in primary analyses. Alignment statistics were based on STAR alignment to hg19 and were with respect to reads retained after trimming for primer or poly-A sequences [21]. (XLS 62 kb) [file 12864_2016_3300_MOESM10_ESM.xls]

## Sheet: Additional file 10
Additional file 10: Accuracy outliers
Gene	Gene set	aRNA		SmartSeq		NuGen		# methods
		HBR	UHRR	HBR	UHRR	HBR	UHRR
A1BG	2						L	1
AAAS	1		L					1
AAK1	2					H		1
AATK	2		H					1
ABCA12	2				H		H	2
ABCA13	2				H			1
ABCB6	2						L	1
ABCC3	2	L						1
ABHD12	1					L		1
ABHD16A	2	L	L				L	2
ABHD8	2					L		1
ABLIM1	2			H				1
AC004447.2	2	H	H	H	H			2
AC004540.5	2	H						1
AC004797.1	2	L	L				L	2
AC004824.2	2	L	L	L	L			2
AC005037.3	2						L	1
AC005399.1	2			L	L			1
AC005954.4	2				L			1
AC007743.1	2	L	L	L	L		L	3
AC009951.1	2		H					1
AC010441.1	2		L				L	2
AC010890.1	1						L	1
AC010970.2	2	L	L		L	L	L	3
AC012507.3	2			H				1
AC016831.7	2				H			1
AC018633.4	2		H					1
AC026740.1	2				L			1
AC073046.25	1						L	1
AC073333.1	2	L	L					1
AC073343.13	2	L						1
AC074117.10	2			L				1
AC074286.1	2	L						1
AC090587.2	2				H			1
AC092415.1	2				L			1
AC093391.2	2			L				1
AC093726.6	2		H					1
AC103965.1	2			L			L	2
AC104600.1	2			L				1
AC122129.1	2	H						1
AC138035.2	2		L					1
AC138969.4	2			L	L	L	L	2
AC159540.14	2		L					1
ACAD11	2	L			L	L		3
ACADS	1		L		L			2
ACTR2	2						H	1
ADAM17	2		L					1
ADAMTS10	1			L				1
ADAMTS5	1	H						1
ADAMTSL3	2						L	1
ADAP1	2					L		1
ADCK4	2					L		1
ADCY10P1	2					H		1
ADPRHL2	1						L	1
AF001548.5	2				H			1
AF011889.5	2			L		L		2
AF127936.7	2			L				1
AFF1	2						H	1
AFF2	2						H	1
AGAP4	2					L		1
AGAP5	2				L			1
AGO1	2			H	H			1
AGO3	2					H		1
AGPAT2	1				L			1
AIF1	1					L		1
AIF1L	2	H						1
AIP	1					L		1
AK1	2					L		1
AKAP11	2					H	H	1
AKAP8L	2	L						1
AKAP9	2			H				1
AKTIP	2	L						1
AL022344.7	2						L	1
AL139147.1	2			L	L			1
AL163952.1	2			L				1
AL357673.1	2			H				1
AL391994.1	2				L		L	2
AL589743.1	2	L		L				2
AL590452.1	2	H				H		2
ALKBH6	2				L			1
ALKBH7	1					L		1
ALOX5AP	1		H		H			2
ALS2CR12	2	L						1
AMDHD2	2	L						1
AMICA1	1	L						1
AMN1	2	L						1
AMPH	2				H			1
AMY2B	2	L						1
ANAPC2	1		L					1
ANKDD1A	2					H		1
ANKRD12	2		H					1
ANKRD19P	2	H						1
ANKRD20A3	2	L		L				2
ANKRD30BL	2		L		L		L	3
ANKRD6	2	L						1
ANKRD9	1			L	L			1
ANP32B	2	H	H				H	2
ANP32E	2			H	H			1
AP000253.1	2			L				1
AP000692.9	2						L	1
AP001469.9	2				H			1
AP001877.1	2	H	H	H	H			2
AP1S1	1			L	L		L	2
AP2A1	2	L						1
APBA2	2					L		1
APC	2					H		1
APOB	2						H	1
APOC4-APOC2	2		L					1
APOD	2				H		H	2
APOE	2			L	L			1
APOL4	2	L						1
ARF5	2					L		1
ARHGAP35	1						H	1
ARHGDIG	2					L		1
ARID1A	2			H	H		H	2
ARID2	2					H		1
ARID5B	1			H	H			1
ARL17A	2				L		L	2
ARL3	1		H					1
ARL4C	2	H	H					1
ARL6IP4	2	L	L	L	L	L	L	3
ARX	1	H						1
AS3MT	2			L				1
ASTN2	2		L					1
ASXL2	2					H	H	1
ATAD5	2			H		H		2
ATAT1	1		L					1
ATF5	2	H	H					1
ATF6B	2		L					1
ATG4D	2		L					1
ATHL1	1	L						1
ATL3	2				H			1
ATN1	2					H	H	1
ATP1B2	2	H						1
ATP5E	2	H	H					1
ATP5G3	2	H	H					1
ATP6V1G2	2	L				L		2
ATRX	2	H	H	H				2
ATXN7	1						H	1
AXL	2			H	H			1
B4GALT1	2						H	1
BAG3	1		H					1
BAG4	2			H	H			1
BAX	2		L					1
BBS1	2					L		1
BCAS4	2					L		1
BCKDHA	2	L	L				L	2
BCL11B	1		H					1
BCL2	1		H					1
BCL2L2-PABPN1	2						L	1
BECN1	2	L						1
BEX4	2	H						1
BGN	2						H	1
BHLHE22	2					H		1
BICC1	2			H	H			1
BIN1	1				L			1
BLOC1S3	2			H	H			1
BLOC1S5-TXNDC5	2		L	L			L	3
BMPR2	2			H		H	H	2
BMS1P1	2			L				1
BNIP3P1	2			L				1
BOLA2B	2		L	L	L		L	3
BOP1	2				L		L	2
BPIFB2	1		L					1
BPTF	2			H				1
BRD4	2	H	H				H	2
BRI3BP	2	H	H					1
BROX	2			H	H			1
BRPF1	2					L		1
BRPF3	1			H				1
BSN	1			H				1
BTF3L4P2	2	L	L	L		L		3
BZW1P2	2	L	L			L		2
C10orf68	2	L						1
C11orf72	2						L	1
C11orf96	2	H						1
C12orf45	2		H					1
C14orf1	2	H			H			2
C14orf132	2	H						1
C15orf39	2						H	1
C15orf59	1			L				1
C16orf58	2			L				1
C16orf59	2				L			1
C16orf93	2						L	1
C17orf49	2			L	L		L	2
C1orf132	1	L						1
C1QL3	1	L						1
C1QTNF1-AS1	1		H					1
C1QTNF4	1			L				1
C2	2			L				1
C20orf112	2					H		1
C21ORF59	2					L	L	1
C22orf29	2			H	H			1
C2orf74	2	L						1
C3orf62	2	H						1
C4orf36	2					L		1
C5orf51	1						H	1
C6orf62	2			H	H			1
C9orf142	1				L			1
C9orf38	2				H			1
CACNA2D2	2						H	1
CACNB2	2				H			1
CACNG3	2			H				1
CACNG8	2	H		H				2
CACUL1	2				H			1
CADM4	1				L			1
CALY	1			L				1
CAMK1	2			L				1
CAMK1D	2	H						1
CAMK2N1	2	H	H					1
CARKD	2		L					1
CASC7	1			H		H	H	2
CASP2	2			H	H			1
CBL	2				H	H	H	2
CBWD7	2	L	L		L		L	3
CBX5	2			H	H		H	2
CBX7	2	H						1
CCAR1	2		H					1
CCBE1	2	H						1
CCDC106	2				L			1
CCDC107	2		L				L	2
CCDC12	2					L		1
CCDC142	2		H					1
CCDC170	2		H					1
CCDC22	2	L						1
CCDC34	2	H	H					1
CCDC6	2						H	1
CCDC79	2						L	1
CCDC85B	1				L			1
CCDC88A	2					H		1
CCDC90B	2					L		1
CCHCR1	2	L						1
CCL5	2			L			L	2
CCND2	2				H			1
CCNI	2	H	H					1
CCSER1	2	L						1
CD2BP2	2					L		1
CD4	2				H			1
CD58	1	L						1
CD68	2						L	1
CDC25B	2		H					1
CDC26	2					L		1
CDC42SE1	2		L			L		2
CDCP1	2				H			1
CDK10	2						L	1
CDK6	2						H	1
CEACAM5	2				H		H	2
CELF2	2	H						1
CELF4	2	H						1
CELSR2	2						H	1
CENPB	1				L			1
CENPC	2	L						1
CENPT	2		L					1
CHAMP1	2						H	1
CHD7	2			H				1
CHKB	2						L	1
CHP1	2				H			1
CHST2	2	H						1
CLASP1	2						H	1
CLCA4	2					H		1
CLEC3B	2					L		1
CLIP3	2			H		H		2
CLSTN2	2						H	1
CLVS2	1	L						1
CMIP	2	H						1
CMYA5	2			H			H	2
CNTFR	1	L						1
COBLL1	2					H		1
COL26A1	1	L						1
COL28A1	2						L	1
COL4A4	2				H			1
COL9A2	1		L					1
COMTD1	1				L			1
COX6C	2		H					1
CPLX3	2	L						1
CPT1B	2						L	1
CPT1C	2					L		1
CRABP1	1	L						1
CREB3L2	2			H		H	H	2
CREBBP	2			H			H	2
CRIPAK	2			H			H	2
CRTC3	2					H		1
CSK	1					L		1
CSNK1A1	2	L						1
CSNK2B	2					L		1
CSPP1	2		H					1
CSTB	2	H	H					1
CSTF3	2					H		1
CTAGE5	2		L					1
CTB-131K11.1	1				H			1
CTB-181H17.1	2				H			1
CTB-50E14.5	2					L		1
CTB-85P21.2	1					H		1
CTC-241N9.1	2					H		1
CTC-340A15.2	2	L	L	L	L		L	3
CTC-360G5.9	2			L				1
CTC-365E16.1	2				H			1
CTC-454I21.3	2			L	L			1
CTC-462L7.1	2				H			1
CTC-503J8.6	1	H						1
CTC-524C5.2	2			H	H		H	2
CTD-2203K17.1	1						L	1
CTD-2311B13.7	2						L	1
CTD-2314B22.3	2	L		L				2
CTD-2325M2.1	2		L		L			2
CTD-2328D6.1	2	L	L		L	L	L	3
CTD-2369P2.2	2				H			1
CTD-2547E10.2	2	L	L					1
CTD-2647L4.4	1			H	H			1
CTD-3138B18.5	2						H	1
CTD-3220F14.1	2	L		L				2
CTD-3222D19.7	2						H	1
CTNNA3	1	L						1
CTSZ	1		L	L			L	3
CWC22	1				H			1
CWC27	1		H					1
CXCL14	2	H						1
CXCL2	2		H					1
CXorf40B	2					L		1
CYB5R3	2						H	1
CYP2U1	2					H		1
CYP51A1	2					L		1
CYYR1	1					H		1
DAG1	2	H						1
DARC	2			H				1
DBNDD2	2	L				L		2
DCAF15	2			L				1
DCP1A	2					H		1
DDI2	2					H		1
DDT	2					L		1
DDX39B	2	L	L	L	L		L	3
DENND1C	2						H	1
DGKI	2	L						1
DHFRP1	2		L					1
DHRS13	2		L					1
DIAPH2	2						H	1
DICER1	2						H	1
DIMT1	2			H				1
DISC1-IT1	2						L	1
DNAH10	2	H		H				2
DNAH8	2				H		H	2
DNAJB6	2					L		1
DNAJC14	2		L			L	L	2
DNAJC3	2				H			1
DNASE2	2					L		1
DNMBP	2						H	1
DOC2B	2			L				1
DOCK3	2		H					1
DPP7	1				L			1
DPYSL4	1			L				1
DRAP1	1				L		L	2
DSCAM	1				H		H	2
DSCAM-AS1	2		H					1
DSCR8	2						L	1
DSP	2				H		H	2
DSTYK	2	H	H		H			2
DTX1	1		H					1
DUSP26	1					L		1
DUSP8	2						H	1
DYRK4	2					L		1
E2F3	2					H		1
EBF1	1			H				1
EBPL	2			L				1
EEF1B2	2	H	H					1
EEF1D	2					L		1
EEF1G	2	L		L	L	L	L	3
EFNA5	1			H	H			1
EGFL7	1				L			1
EGFL8	2						L	1
EGR1	2	H	H	H	H	H	H	3
EGR3	2		H				H	2
EIF2S2	2		H					1
EIF3C	2		L	L	L	L	L	3
EIF3K	2	H	H					1
EIF4E1B	1					L		1
EIF4E3	2						H	1
EIF4EBP2	2						H	1
EIF5B	2	H	H	H	H	H	H	3
ELK4	2					H	H	1
ELMSAN1	2			H	H			1
EMC6	2				L			1
EMR2	2				H			1
EMX2	2	H						1
EN2	2	H						1
ENAH	2			H				1
ENDOG	2				L			1
ENPP5	2				H			1
ENTPD1	2	H	H	H	H		H	3
EP300	2	H		H	H	H	H	3
EP400	2			H	H		H	2
EPAS1	2	H						1
EPB41L4B	2					H		1
EPCAM	2					H		1
EPHA6	1	L						1
ESRG	2		H		H		H	3
ETFA	2					L		1
ETNK1	1			H				1
EXPH5	2			H				1
EYA1	2			H				1
EYA3	2				H			1
FABP5P7	2						L	1
FADD	2				L			1
FAHD2CP	2		L					1
FAM103A2P	2				L		L	2
FAM107A	2	H						1
FAM115B	2			L				1
FAM122C	2			L				1
FAM133A	2		H					1
FAM155A	2	H						1
FAM156A	2		L	L			L	3
FAM156B	2	L	L	L	L		L	3
FAM157C	2	L	L			L		2
FAM160B2	2		L					1
FAM163B	1			L				1
FAM171A2	1				L			1
FAM171B	1			H				1
FAM184B	2	H		H		H		3
FAM195A	2			L				1
FAM201B	2			L				1
FAM203A	2		L					1
FAM210B	2		H					1
FAM211A	2				H			1
FAM222B	2	H	H	H			H	3
FAM3C2	2	L						1
FAM46A	2				H			1
FAM46C	1				H			1
FAM47E	2		L					1
FAM63B	2	H	H					1
FAM76A	2			H	H			1
FBXL7	1						H	1
FBXO30	2					H		1
FBXO40	2			H				1
FCGR1B	2					L		1
FDX1L	2					L		1
FEN1	2		H					1
FEZ2	2					L		1
FIGN	1	H	H	H	H	H	H	3
FITM2	2					H		1
FKBP5	2						H	1
FKBP8	2	L	L			L		2
FKBPL	1		L					1
FKSG52	2		L	L			L	3
FMR1-IT1	2	L						1
FOSB	2						H	1
FOXC1	2	H						1
FOXJ2	2						H	1
FOXP4	2						H	1
FREM2	2						H	1
FRK	2	L		L		L		3
FRMD5	1				H			1
FRMD8	2		H					1
FRMPD1	2	L	L				L	2
FRMPD4	2					H		1
FSCN1	2				L			1
FSIP2	2	L	L	L			L	3
FTH1	2	L				L		2
FUOM	1			L			L	2
FUT9	2					H		1
FUZ	2		L					1
FXYD1	2			L		L		2
GABARAP	2					L		1
GABBR1	2	L						1
GABBR2	2	H		H				2
GABPB2	2				H			1
GABRA4	2					H		1
GAGE2E	2				L			1
GATA2	2		H					1
GATA3	1		H		H		H	3
GATAD2B	1					H	H	1
GBA2	2					L		1
GCSH	2			L				1
GCSHP5	2			L	L		L	2
GDAP2	1		L					1
GEM	1	L						1
GET4	2		L		L			2
GFOD1	2		H					1
GFRA1	2		H					1
GLI3	1						H	1
GLIS2	2	H	H					1
GLRB	1					L		1
GLRX2	2					H		1
GLTPD1	1					L		1
GLTSCR1L	1					H		1
GLYCTK	2		L					1
GMPPB	2				L		L	2
GNAO1	2						H	1
GNB2	2				L			1
GNB4	2		L					1
GNRHR2	2			L			L	2
GOLGA6L9	2				L			1
GOLGA8I	2			L				1
GPR155	2			H				1
GPR83	2			H				1
GPRC5A	2				H		H	2
GPX7	1	L						1
GRAMD1B	2	H						1
GRIN2B	1	L						1
GRM5	2	L				L		2
GS1-124K5.11	2			H				1
GS1-393G12.12	2	L						1
GSTM2	2	L						1
GTF2H2B	2		L					1
GTF2H4	2		L				L	2
GTF2H5	2		H		H	H		3
GTF2IP1	2	L		L	L	L	L	3
GTF3C4	2						H	1
GUCA1B	1			H				1
GUSBP3	2	L					L	2
H1FX	2			L	L			1
H3F3A	2					L		1
HAGH	2					L		1
HAPLN4	2			L		L		2
HBA1	2		L	L	L	L		3
HBA2	2					L		1
HCFC1	2						H	1
HEG1	1					H	H	1
HEPACAM	2					L		1
HERC2P3	2	L	L					1
HERC2P5	2			L				1
HERC2P8	2			L	L		L	2
HES4	1				L			1
HEXIM1	2	H						1
HEY2	1			H				1
HGS	2	L						1
HIATL2	2					L		1
HIC2	2	H	H					1
HIPK1	2						H	1
HIPK2	2	H	H	H	H	H	H	3
HIRA	2		L					1
HIST1H1B	2		L					1
HIST1H1C	2	L		L		L		3
HIST1H1E	2		L	L	L			2
HIST1H2AB	2				L		L	2
HIST1H2AD	2		L		L		L	3
HIST1H2AE	2		L	L	L		L	3
HIST1H2AG	2		L					1
HIST1H2AH	2				L		L	2
HIST1H2AI	2		L		L			2
HIST1H2AJ	2				L		L	2
HIST1H2AK	2				L			1
HIST1H2AL	2		L		L			2
HIST1H2AM	2				L		L	2
HIST1H2BB	2				L		L	2
HIST1H2BC	2		L		L			2
HIST1H2BD	2	L			L		L	3
HIST1H2BE	2		L		L		L	3
HIST1H2BF	2		L					1
HIST1H2BG	2			L	L	L	L	2
HIST1H2BH	2		L		L		L	3
HIST1H2BI	2		L		L		L	3
HIST1H2BJ	2				L		L	2
HIST1H2BL	2		L		L		L	3
HIST1H2BM	2		L		L		L	3
HIST1H2BN	2	L	L		L		L	3
HIST1H2BO	2		L		L		L	3
HIST1H3A	2			L	L		L	2
HIST1H3B	2		L		L			2
HIST1H3C	2				L		L	2
HIST1H3D	2		L		L		L	3
HIST1H3F	2				L		L	2
HIST1H3G	2		L		L		L	3
HIST1H3H	2		L		L		L	3
HIST1H3I	2				L		L	2
HIST1H3J	2				L			1
HIST1H4A	2			L	L		L	2
HIST1H4B	2			L	L		L	2
HIST1H4C	1					L	L	1
HIST1H4D	2	L	L	L	L		L	3
HIST1H4E	2		L					1
HIST1H4F	1						L	1
HIST1H4H	2		L	L	L			2
HIST1H4I	2		L					1
HIST1H4J	2		L		L		L	3
HIST1H4K	2			L			L	2
HIST1H4L	2						L	1
HIST2H2AA3	2		L				L	2
HIST2H2AC	2		L	L	L	L		3
HIST2H2BA	2			L				1
HIST2H3A	2		L					1
HIST2H3D	2		L		L			2
HIST3H2A	2				L			1
HIST3H2BA	2				L			1
HIST3H2BB	2		L	L	L		L	3
HIST4H4	2		L	L			L	3
HIVEP3	1			H			H	2
HLA-C	2		L					1
HLA-F-AS1	2		L					1
HLA-H	2		L					1
HMGB1P5	2					L	L	1
HMGN5	2	H	H					1
HMOX2	2						L	1
HNRNPA1P48	2		H					1
HNRNPA2B1	2			H	H			1
HNRNPA3	2		H					1
HNRNPH3	2					H	H	1
HNRNPUL2	2	H						1
HOMER3	2			L	L			1
HOXD-AS1	2					H		1
HPCAL1	2	H						1
HRASLS	1			L				1
HS3ST3B1	2				H			1
hsa-mir-6723	2			H	H	H	H	2
HSP90AA1	2	H	H					1
HSPA5	2	H	H		H		H	3
HSPBAP1	2	L						1
HSPE1	2		H					1
HYI	2				L			1
IDH3A	2	L	L					1
IER2	2		H					1
IFI30	2		L	L			L	3
IFIT2	2				H			1
IGDCC4	1					H		1
IGF1	2	H						1
IGF2	2			H	H		H	2
IGFBP2	2				L			1
IGLV2-11	2		L					1
IGLV2-14	2		L					1
IGLV2-23	2		L					1
IGSF22	2					H		1
IGSF8	1		L					1
IKZF4	2						H	1
IL17D	1		H					1
IL1B	1		H					1
INGX	2			L				1
INO80D	2			H	H		H	2
INSR	2			H	H			1
IPMK	2					H		1
IQCJ-SCHIP1	2			L			L	2
IRAK3	2		H					1
IRF2BP1	1	L		L				2
IRF2BPL	2	H	H					1
IRS1	1						H	1
IRS2	2	H	H	H				2
IRX3	2		H					1
ISG15	1					L		1
ISOC2	2			L	L			1
ITGA4	1	H		H		H		3
ITGB3BP	2			L				1
ITGB6	2				H			1
ITGBL1	2			H		H		2
IZUMO4	2	L		L				2
JMY	2					H	H	1
JOSD2	2	L			L			2
JUN	2		H					1
KAT5	2		L					1
KAT6B	2				H			1
KB-1460A1.5	2			H				1
KB-431C1.4	2					H		1
KCNAB2	2					L		1
KCNB1	2			H				1
KCNG3	1		L					1
KCNH1	1	L						1
KCNH7	2	L						1
KCNQ1OT1	2	H	H	H	H	H	H	3
KCTD12	2					H		1
KIAA0226	2				H			1
KIAA1244	2	H				H	H	2
KIAA1324	2				H			1
KIAA1328	2	L	L			L		2
KIAA1377	2	H		H		H		3
KIAA1462	2						H	1
KIAA1467	2				H			1
KIAA1549	2						H	1
KIAA2018	2			H	H	H	H	2
KIAA2022	2					H		1
KIAA2026	2		H					1
KIF5A	1			H				1
KIF5B	2		H					1
KIFC1	2		L					1
KIFC2	2	L		L		L		3
KISS1R	1						L	1
KLF6	1		H					1
KLHL15	1					H		1
KLHL17	1		L					1
KMT2C	2					H	H	1
KMT2D	2						H	1
KNG1	2				H			1
KPNA6	2				H			1
KRAS	2					H		1
KRBA1	1		L	L				2
KRT10	2	H	H					1
KRT17	2				L		L	2
KRT8P15	2			H				1
KSR2	2			H				1
LA16c-325D7.2	2		H					1
LAMP5	2		H					1
LAMTOR5-AS1	2					L		1
LAPTM4A	2	H						1
LATS1	2						H	1
LCLAT1	2				H			1
LDB1	1	L						1
LDOC1	1	H	H					1
LGALS9	2					L		1
LHX1	2	H						1
LIMS2	2	H						1
LINC00052	1		H		H		H	3
LINC00261	2		H					1
LINC00263	2			H	H			1
LINC00323	1	H						1
LINC00339	1		L					1
LINC00504	2	L	L		L		L	3
LINC00623	2			L				1
LINC00630	2		L					1
LINC00649	2			L				1
LINC00886	2		H					1
LINC00887	2	L		L	L			2
LINC00908	2	L	L					1
LINC00923	2						L	1
LL22NC03-2H8.5	2			H		H		2
LMAN1L	2			L				1
LMAN2L	1					L		1
LPP-AS2	2						H	1
LPPR3	2	L						1
LRP3	1			L		L	L	2
LRRC37A17P	2		H					1
LRRFIP1	2		H					1
LRRIQ1	2	H						1
LSAMP	2	L						1
LSM12P1	2			L				1
LSM3	2	H	H		H			2
LTF	2				H			1
LY6H	1			L				1
LY96	1						L	1
LZTR1	2					L		1
MAD2L2	1					L		1
MAF	1		H	H	H			2
MAFB	2		H					1
MAFK	2				L			1
MAG	1					L		1
MAGEA11	2		H					1
MAGEA2	2		L					1
MAGEA2B	2		L					1
MAGEC1	2				H			1
MAGED4B	2	L	L					1
MALAT1	2			H		H	H	2
MAN1A2	2	H						1
MANEA	2					H		1
MAP1A	2			H				1
MAP1B	1	H		H	H	H	H	3
MAP1LC3A	1			L		L		2
MAP7D2	2		H					1
MAPK11	1				L			1
MAPK14	1					L		1
MAPK1IP1L	2				H			1
MAPKBP1	2					L		1
MARCH4	2					H		1
MARCKS	2	H	H					1
MARS2	1	L						1
MAST3	2				H			1
MBD6	2						H	1
MCRS1	2		L					1
MDFI	1				L			1
MDH2	1		H					1
MDP1	2		L				L	2
MED31	2						L	1
MEF2D	1	H						1
MEX3A	2		H					1
MGAT4B	2				L			1
MIB2	2		L			L		2
MID1IP1	2				L			1
MIDN	1					H		1
MIF	2	L	L			L	L	2
MINK1	2	L						1
MKI67	2				H		H	2
MKKS	1		H					1
MKX	1					H		1
MLLT11	2	H		H	H			2
MMGT1	1				H			1
MMP28	1					L		1
MOCS1	2					L		1
MON1B	2		H	H	H			2
MORC4	2	L	L	L				2
MPG	2		L			L		2
MPHOSPH8	2	H	H					1
MPP5	2					H		1
MPZL3	2				H			1
MRFAP1	2	H						1
MRO	1	L						1
MROH1	2	L						1
MRP63	2		H					1
MRPL12	2			L	L			1
MRPL14	1					L		1
MRPL20	2					L		1
MRPL3	2					L		1
MRPL30	2					L		1
MRPL38	2	L	L		L	L		3
MRPL51	2					L		1
MRPL53	2					L		1
MRPL54	1					L	L	1
MS4A1	1				H			1
MSH5	2				L		L	2
MSH5-SAPCD1	2						L	1
MT1X	2					L		1
MTFP1	2						L	1
MTMR8	2				H			1
MTND1P23	2		H		H		H	3
MTND6P4	2		H	H	H	H	H	3
MTPAP	2			H	H			1
MTSS1L	2		L					1
MTX1	2		L					1
MUC16	2				H		H	2
MUC5AC	2						H	1
MUC5B	2						H	1
MXD1	2			H		H	H	2
MXRA5	2						H	1
MYADM	2						H	1
MYO10	2		H					1
MYO16	2		H				H	2
MYOF	1	L						1
NACC1	2		L					1
NANOS1	2	H						1
NAP1L2	2	H						1
NAPRT1	2				L			1
NAV1	2			H				1
NBEA	2			H				1
NBPF11	2		L		L		L	3
NBPF24	2		L	L	L		L	3
NBPF8	2						L	1
NBPF9	2			L				1
NCAPG2	2					H		1
NCKAP5	1						H	1
NCOA6	2		H	H	H	H	H	3
NDOR1	1		L					1
NDRG3	2	H						1
NDUFA1	2	H	H					1
NDUFA13	2					L	L	1
NDUFA6-AS1	2	L						1
NDUFAB1	1					L		1
NDUFS5	2					L		1
NDUFS7	2					L		1
NECAB1	2	H	H	H	H			2
NEDD4	2		L	L				2
NEFM	2	H						1
NEURL4	2				L			1
NEUROD1	2	H		H				2
NEUROD2	2	H						1
NEXN	2	H			H			2
NF1	2						H	1
NFAT5	2					H	H	1
NFATC2	1				H		H	2
NFIA	1	H		H	H			2
NFIB	1	H		H	H			2
NFIC	2	H					H	2
NHLRC2	2					H		1
NHS	1						H	1
NHSL1	2			H				1
NIPBL	2						H	1
NKAPL	2	H						1
NKG2-E	2						L	1
NLRC3	2	H		H				2
NME1-NME2	2					L	L	1
NME2	2		L	L	L		L	3
NMI	2		H					1
NMNAT2	2					H		1
NOL9	2					H		1
NOLC1	2				H			1
NOMO2	2	L	L					1
NOMO3	2	L	L	L		L	L	3
NOVA2	2			H				1
NPHP1	2	L						1
NPIPB3	2	L	L					1
NPIPB5	2	L	L	L	L	L	L	3
NPM1P27	2						H	1
NPM1P51	2						L	1
NPM3	1				L			1
NPNT	2				H		H	2
NPPB	1						L	1
NPTX1	1		H					1
NR1D1	2						H	1
NR2F2	2	H				H		2
NR4A2	1	H		H				2
NR4A3	2						H	1
NRSN2	1		L					1
NRXN3	2	H						1
NSMF	2				L			1
NSRP1	2			H				1
NTHL1	2					L		1
NUDT10	2		H					1
NUDT19	2				H			1
NUDT22	2			L				1
NUDT3	2				H			1
NUDT4P1	2			L		L	L	2
NUDT8	1				L			1
NUFIP2	2						H	1
NUP62	2		H					1
NUTF2	2		L					1
NXF3	2				H			1
OAZ3	2					H		1
OBFC1	2	L						1
OCLM	1					H		1
OGFOD2	2						L	1
OMA1	2	L						1
ONECUT2	2		H		H		H	3
OPA3	2	H						1
OPTN	2	H						1
OR51I1	1		L					1
PACSIN3	1			L				1
PAFAH1B2	2			H	H			1
PAG1	2		H					1
PAIP2B	2			H				1
PAK2	2					H		1
PAK7	1	H						1
PAM16	2	L						1
PAN3	1			H	H			1
PAPD5	2						H	1
PAPPA	2						H	1
PAQR4	2	L						1
PAQR6	1	H						1
PARD6B	2				H			1
PARM1	1						H	1
PART1	2				H			1
PARVG	1		L					1
PATL1	2						H	1
PBX2	2	L		L				2
PCBP1	2		H	H	H			2
PCDH17	1	H						1
PCDH19	2					H		1
PCDHGC4	2	L						1
PCIF1	1		L					1
PCLO	2	H		H	H	H	H	3
PCP2	2					L		1
PCP4	2				H			1
PDCD7	2		H					1
PDE5A	2					H		1
PDF	2		L					1
PDIA2	1				L		L	2
PDK3	2	L						1
PDLIM1	2	H						1
PDLIM7	1		L					1
PEBP1	2	H						1
PEX10	2			L				1
PEX16	2			L				1
PFDN6	2			L	L	L	L	2
PFN2	2	H						1
PGM2L1	2	H						1
PGR	2		H		H		H	3
PHACTR4	2				H		H	2
PHC2	2					L		1
PHEX	2	H						1
PHIP	2					H		1
PHLDB1	2	L						1
PICK1	2			L				1
PIGF	2			L				1
PIGL	2	L	L					1
PIGM	2	H						1
PIN4	2		H					1
PINK1	2	L						1
PIP4K2A	2			H				1
PIP5K1A	2	L	L					1
PITHD1	2					L		1
PITPNA-AS1	2				L			1
PKD1P6	2					L		1
PKDCC	1		L	L	L			2
PKMYT1	2		L		L			2
PKN1	2	L	L					1
PKP3	1				L			1
PLA1A	1						L	1
PLA2G6	2		L					1
PLAGL2	2			H	H	H	H	2
PLEK	1		H		H			2
PLEKHM2	2					L		1
PLEKHN1	2		H					1
PLXNA4	2				H			1
PMEPA1	1	H						1
PMS2P4	2					L		1
PNMA6C	2					L		1
PNN	2		H					1
PODXL2	1			L				1
POLD3	2	L						1
POLR2J2	2			L	L		L	2
POLR2J3	2					L		1
POLR3H	2					L		1
POU2F1	2					H	H	1
POU5F1	2				L			1
PPAN	2				L			1
PPIB	2	L				L		2
PPM1K	2					L		1
PPP1R14B	2			L		L		2
PPP1R16A	2				L			1
PPP1R18	1				L		L	2
PPP1R35	2			L	L			1
PPP2R5E	2	H	H			H		2
PPP6C	2					H		1
PPTC7	2					H	H	1
PRDM2	2						H	1
PRELP	2	H		H		H		3
PRICKLE2	2				H			1
PRIMA1	1	H		H		H		3
PRKAA2	2	H						1
PRKCSH	2					L		1
PRLR	2						H	1
PRODH	2	L	L			L		2
PRORSD1P	2		H					1
PROX1	2			H		H	H	2
PRPF38B	2	H	H	H				2
PRRC2A	2		L					1
PRRG4	2		H					1
PRRT1	2	L						1
PRTG	2			H		H		2
PSENEN	2					L	L	1
PSMB7	2		H					1
PSMB9	2					L		1
PSMD6-AS2	2			H				1
PTAFR	2				H			1
PTBP3	2						H	1
PTEN	2			H				1
PTER	2	H		H		H		3
PTMAP5	2	H						1
PTPN20A	2			L				1
PTPRJ	2	L						1
PTX3	2		H					1
PURA	2	H	H	H	H			2
PXDN	2	H						1
PYURF	2				L			1
RAB22A	2		H	H	H		H	3
RAB33B	2			H				1
RAB39A	2	L						1
RAB39B	1		H					1
RAB3B	2		H		H			2
RAB3C	2					H		1
RAB7A	2						H	1
RABGAP1L-IT1	2			L	L		L	2
RABGEF1	2			L				1
RAC3	2		L					1
RAG1	2				H		H	2
RAMP3	1		L					1
RAP2B	2			H	H			1
RAPH1	2						H	1
RARRES2	2					L		1
RASA4	2						L	1
RASAL2	2						H	1
RASD1	1		H					1
RASEF	2			L				1
RASGRP3	2		L					1
RASL10B	2						L	1
RAVER1	2		L					1
RBM25	2		H	H	H			2
RBM34	2	L	L					1
RBM43	2	H						1
RBPMS2	2		H				H	2
RC3H1	2			H	H	H		2
RCAN3	2				H			1
RCOR1	2					H		1
RDX	2			H				1
RELL2	2	L		L				2
RFC2	2					L		1
RFX7	1					H	H	1
RGAG4	1	H						1
RGL2	2					L		1
RGPD8	2	L						1
RHOXF2	2		L				L	2
RING1	1			L	L	L		2
RMST	1	L						1
RN7SK	2	L	L	L	L	L	L	3
RN7SKP203	2						L	1
RN7SKP255	2			L		L		2
RN7SL17P	2			L				1
RN7SL373P	2	L		L	L			2
RN7SL407P	2	L						1
RN7SL602P	2				L			1
RN7SL679P	2			L	L			1
RNASE4	2						L	1
RNF123	2	L						1
RNF168	2			H				1
RNF215	2	L						1
RNF220	2					L		1
RNF31	2		L					1
RNF38	2						H	1
RNF44	2						H	1
RP1-122K4.3	2			L				1
RP1-161N10.1	1			L				1
RP1-20N2.6	2	H						1
RP1-228H13.5	1						H	1
RP1-240B8.3	2	L						1
RP1-283E3.4	2				H		H	2
RP1-313I6.12	2				H			1
RP1-80B9.2	2	L						1
RP1-90J20.12	2		H		H			2
RP11-1055B8.3	1						L	1
RP11-1055B8.4	1				L			1
RP11-106J23.2	2		L					1
RP11-106M7.1	2					H		1
RP11-1114A5.4	2			H				1
RP11-1212A22.4	2	L		L				2
RP11-1299A16.3	2					H		1
RP11-138A9.1	1				H			1
RP11-1415C14.3	2	L		L	L		L	3
RP11-1415C14.4	2		L	L	L		L	3
RP11-146D12.2	2			L		L		2
RP11-152F13.7	2						L	1
RP11-153M7.3	2						L	1
RP11-175I17.2	2			L				1
RP11-191L9.4	2			L				1
RP11-195F19.5	2			L				1
RP11-196G18.22	2	H		H		H		3
RP11-196G18.23	2		L					1
RP11-203B9.4	2	H				H		2
RP11-20D14.6	2		L				L	2
RP11-231C14.3	2	L		L		L		3
RP11-231C14.4	2	L	L				L	2
RP11-231I16.1	2				H			1
RP11-252A24.2	2	L	L					1
RP11-252A24.7	2	H		H	H			2
RP11-258C19.5	2		L					1
RP11-261C10.3	2		L	L	L		L	3
RP11-262H14.1	2	H		H		H		3
RP11-274B21.1	2		L					1
RP11-277L2.5	2			L		L		2
RP11-27I1.4	1		L				L	2
RP11-283I3.6	2			H	H	H		2
RP11-284F21.10	2		H					1
RP11-286N22.8	2						L	1
RP11-296I10.6	2	L						1
RP11-298J20.4	2			L				1
RP11-2E17.1	2	H						1
RP11-2J18.1	2	H						1
RP11-301G19.1	2				H		H	2
RP11-313P13.3	2		L	L				2
RP11-332H18.4	1						L	1
RP11-33B1.3	2						L	1
RP11-346D14.1	2	L	L		L		L	3
RP11-347C12.1	2						L	1
RP11-347C12.2	2	L	L	L				2
RP11-351I21.11	2	L		L				2
RP11-353N4.1	2	L						1
RP11-363E7.4	1			H	H			1
RP11-373L24.1	2						H	1
RP11-379K17.12	2				H			1
RP11-382J12.1	2		L				L	2
RP11-395B7.7	2				H			1
RP11-396K3.1	2	L				L	L	2
RP11-397A16.1	2	L					L	2
RP11-397E7.1	2				L		L	2
RP11-398H6.1	2				L			1
RP11-3P17.3	2		L	L	L	L	L	3
RP11-400F19.6	2	L						1
RP11-423P10.2	2				H			1
RP11-424C20.2	2		L		L			2
RP11-430C7.5	2	H						1
RP11-435B5.4	2		L					1
RP11-436H22.1	1			H				1
RP11-439A17.7	2			L			L	2
RP11-439M11.1	2					H		1
RP11-441F2.2	1					H		1
RP11-448G15.3	2						H	1
RP11-44M6.3	2			L				1
RP11-44N12.2	2			L				1
RP11-457M11.2	2			L	L		L	2
RP11-460I13.6	1						L	1
RP11-462G12.1	2	L						1
RP11-466H18.1	2			L	L	L	L	2
RP11-473M20.14	2					L		1
RP11-474O21.5	1						L	1
RP11-477H21.2	1	L						1
RP11-484O2.1	2						L	1
RP11-497H16.9	2					L		1
RP11-49I11.1	1		H					1
RP11-4O1.2	2		H					1
RP11-501E14.1	2				L		L	2
RP11-509E16.1	1				H			1
RP11-51F16.5	2	H						1
RP11-531A24.5	2	H				H		2
RP11-533E19.6	2	H					H	2
RP11-556G22.1	1			L				1
RP11-561C5.4	2						L	1
RP11-571E6.3	2	L		L				2
RP11-572P18.1	2	L	L	L	L	L	L	3
RP11-573D15.2	2			L				1
RP11-582J16.4	2	H		H				2
RP11-589F5.4	2				L			1
RP11-594N15.3	1					H		1
RP11-618G20.1	2						L	1
RP11-61A14.3	2		H					1
RP11-620J15.3	1						L	1
RP11-640M9.1	2	L	L	L	L		L	3
RP11-640M9.2	2	L						1
RP11-641D5.1	2			L	L			1
RP11-645C24.2	2	L		L	L			2
RP11-649A18.7	2	L						1
RP11-64K12.10	2			H				1
RP11-66B24.2	2			L				1
RP11-673C5.1	2					L	L	1
RP11-697M17.2	2	L			L			2
RP11-703G6.1	2		L			L	L	2
RP11-70F11.8	2	L						1
RP11-731J8.2	2	H				H		2
RP11-73M18.7	2						L	1
RP11-755B10.4	2						L	1
RP11-782C8.3	2				L			1
RP11-78F17.1	2						L	1
RP11-811P12.3	2					L		1
RP11-819C21.1	2					H		1
RP11-82L18.4	1			L		L		2
RP11-83A24.1	2	H						1
RP11-845C23.2	2				H			1
RP11-848P1.2	2	L						1
RP11-849I19.1	1					L		1
RP11-861A13.4	2		H					1
RP11-865I6.2	2		L					1
RP11-867G2.2	1	H						1
RP11-869B15.1	2		H					1
RP11-88I18.2	2					L		1
RP11-932O9.9	2						L	1
RP11-946L20.4	2						L	1
RP11-958N24.1	2			L	L			1
RP11-95P2.1	2				H			1
RP11-973H7.2	2			L			L	2
RP11-97O12.6	2		H					1
RP11-98J23.2	2		L	L	L			2
RP13-516M14.1	2	H						1
RP13-895J2.7	1					L		1
RP3-329A5.8	2				H			1
RP4-565E6.1	2			L				1
RP4-625H18.2	1						L	1
RP4-647J21.1	1		H					1
RP4-669L17.10	2	L	L	L	L			2
RP4-800G7.2	2					L	L	1
RP5-857K21.11	2			H	H	H	H	2
RP5-857K21.7	2			H	H	H		2
RP5-867C24.4	2	H	H					1
RP5-894A10.6	1			L				1
RP6-99M1.2	1	L						1
RPL17	2					L		1
RPL21	2	H	H					1
RPL21P28	2	H	H					1
RPL21P75	2			L	L		L	2
RPL23AP7	2					L		1
RPL34	2	H						1
RPL39	2			L	L	L	L	2
RPL4P2	2						L	1
RPL5P4	2		H					1
RPL9P8	2	L			L			2
RPL9P9	2	L			L	L	L	3
RPP25L	2		H					1
RPPH1	2	L	L	L	L	L	L	3
RPRD2	2					H	H	1
RPS12	2	H						1
RPS16	2	H	H					1
RPS17	2		L		L		L	3
RPS17L	2	L	L					1
RPS18	2					L		1
RPS26	2	H					H	2
RPS27A	2	H	H					1
RPS2P5	2					L		1
RPS6KA4	1				L			1
RPS9	2				L			1
RPSAP15	2				L		L	2
RRP15	2			H				1
RTEL1	2			L				1
RTEL1-TNFRSF6B	2			L				1
RTF1	2	H	H					1
RTFDC1	2					L		1
RTN1	2	H						1
RTN4RL1	1			L				1
RUNX1T1	2			H				1
RUSC1-AS1	2	H	H	H	H			2
RWDD1	2		H					1
RYR2	1			H	H			1
S100A4	1			L				1
SACS	2						H	1
SAP130	1						H	1
SASH3	2						H	1
SBK1	2	H					H	2
SBNO1	2			H	H			1
SCAF4	1						H	1
SCARNA2	1	L	L	L			L	3
SCARNA7	1			L	L	L	L	2
SCIMP	2	L						1
SCN8A	2	L						1
SCUBE3	2		H		H		H	3
SEC16A	2						H	1
SEC62	2	H	H					1
SEC63	2		H					1
SEMA5A	2	H	H				H	2
SEMA6B	2		L		L	L		3
SENP3	2			L	L			1
SEPHS2	2		H			H		2
SERF1B	2	L	L	L	L			2
SERINC5	2	L						1
SERP1	2		H					1
SERPINB9	2				H			1
SERPINE1	2			H				1
SERTAD2	1						H	1
SESN3	2					H		1
SETD1B	2		H				H	2
SF3A2	2					L		1
SFT2D2	1		L					1
SGCD	1				H			1
SGK196	2	L						1
SGK223	1					H		1
SGK494	2		L					1
SGPL1	2				H			1
SHH	2			H				1
SHISA2	2				H			1
SHISA9	2		L					1
SKINTL	2				L		L	2
SLC13A3	2					H		1
SLC22A31	2			L	L			1
SLC24A2	2			H				1
SLC24A3	2						H	1
SLC25A5-AS1	2		H					1
SLC26A2	2				H			1
SLC27A4	1		L					1
SLC30A1	2					H		1
SLC30A4	2			H	H			1
SLC30A7	2				H			1
SLC31A2	2	L						1
SLC39A3	2			L				1
SLC45A2	1						L	1
SLC52A2	2					L		1
SLC7A1	2		H				H	2
SLC7A2	2						H	1
SLC9A7	2	L						1
SLCO3A1	2		H		H			2
SLITRK2	2					H		1
SLITRK4	2	H						1
SMAD9	2			H				1
SMC1A	2			H				1
SMC2	2						H	1
SMG1P1	2	L	L	L	L	L		3
SMG7	1						H	1
SMIM1	1						L	1
SMN1	2					L	L	1
SMYD5	1		L					1
SNAI3-AS1	2					L		1
SNAP29	2		H					1
SNCG	1	L					L	2
SNRNP200	2	H						1
SNRPF	2		H					1
SNTB2	2					H		1
SNURF	2		L					1
SNX18P16	2				L			1
SNX18P3	2				L			1
SNX27	2			H	H			1
SNX5	2					L		1
SOBP	2	H	H					1
SOCS7	2	L						1
SOGA1	2						H	1
SOX11	2				H			1
SOX21-AS1	1					H		1
SOX4	2	H	H	H	H			2
SOX9	2						H	1
SP2	1	H		H		H		3
SPAG4	2		L					1
SPAG5	2		L					1
SPANXC	2						L	1
SPC25	2	L		L				2
SPEN	2			H			H	2
SPIN4	2						H	1
SPRY4	1						H	1
SPSB3	2	L		L	L		L	3
SPTBN2	1		L					1
SRCAP	2						H	1
SREK1IP1	2	H	H					1
SRF	1						H	1
SRGAP1	2			H	H		H	2
SRRM2	2						H	1
SRRM4	2	H		H				2
SRSF6	2			H	H			1
SSBP4	2			L	L			1
SSPO	2					L		1
SSR1	2			H		H		2
ST8SIA3	2					H		1
STAG3L1	2						L	1
STARD9	2					H		1
STK19	2					L		1
STOX2	1	H						1
STUB1	2				L	L		2
SUFU	1				H			1
SULT1A3	2				L			1
SULT1A4	2		L		L		L	3
SULT4A1	1		H					1
SYNC	2		L					1
SYNPO	2						H	1
SYT6	1	H						1
TAB3	2						H	1
TACSTD2	1		H					1
TAF3	1	H	H	H				2
TAP1	2					L		1
TBC1D3F	2			L			L	2
TBC1D8B	2	L						1
TCTEX1D2	2		H					1
TDRD6	2					H		1
TELO2	2			L	L			1
TENM1	2					H		1
TERC	1		L				L	2
TESC	2						L	1
TET1	2				H		H	2
TET2	2					H	H	1
TET3	1						H	1
TGIF1	2	L						1
THAP7	2					L		1
TIMM17B	2					L		1
TIMP2	2	H	H					1
TKT	2					L		1
TLK1	2			H	H			1
TM6SF1	1						H	1
TM9SF1	2	L						1
TMED1	2		L					1
TMEM108	2						H	1
TMEM130	2	H						1
TMEM131	2						H	1
TMEM141	2						L	1
TMEM154	2				H			1
TMEM170B	2					H		1
TMEM194B	2					H		1
TMEM198	2			L				1
TMEM200A	1					H		1
TMEM245	2			H				1
TMEM33	2			H				1
TMEM45A	2	L		L			L	3
TMEM88B	1			L				1
TMEM8B	2		H					1
TMTC3	2				H			1
TMUB1	1				L			1
TNFSF13B	2		H					1
TNRC6B	2			H		H		2
TOB1	2			H	H			1
TOB2	2		H					1
TOMM7	2	H						1
TOP1	2	H	H					1
TOP3B	2		L					1
TOPORS-AS1	2						L	1
TOX	2						H	1
TP53INP2	1	H		H		H	H	3
TPGS1	2			L		L		2
TPRG1L	2		H					1
TRABD	2				L			1
TRAM2	2						H	1
TRBV20-1	2		L					1
TRERF1	1						H	1
TRIM14	2		H					1
TRIM24	2		H					1
TRIM26	1	L			L		L	3
TRIM27	2		L	L				2
TRIM28	2				L			1
TRIM3	1	L						1
TRIM73	2	L					L	2
TRPM8	2				H			1
TSC1	2			H				1
TSHZ2	2	H						1
TSPAN15	1						L	1
TSSC4	1				L			1
TTF1	2	H	H					1
TTN	2			H	H	H	H	2
TUBA1A	2		H					1
TUBA1B	2	L						1
TUBB	2	L	L					1
TUBGCP4	2			H				1
TULP4	2			H	H		H	2
TVP23C	2	L	L					1
TVP23C-CDRT4	2				L			1
TXNDC5	2				L			1
TXNL4A	2					L		1
U47924.28	2				L		L	2
UBE2Q2P3	2		L	L				2
UBE2R2	1	H	H					1
UBN2	2					H	H	1
UBQLN2	1	H						1
UCP2	2				H			1
UGDH-AS1	2	L		L	L	L	L	3
UHMK1	2					H		1
UHRF1BP1	2				H			1
UPF3B	2	H	H	H	H			2
UPK3BL	2						L	1
UQCRC1	1					L		1
USP32P1	2		L				L	2
USP51	2					H		1
VANGL2	1					H	H	1
VAV1	2	L						1
VCPIP1	2			H				1
VDR	2		H					1
VILL	1		L					1
VKORC1L1	2		H					1
VPS51	2					L		1
VPS52	2		L					1
VPS53	2					H		1
WARS2-IT1	2						L	1
WASF2	2						H	1
WASH4P	2				L		L	2
WASH7P	2			L	L		L	2
WBP11	2						H	1
WDPCP	2	L	L					1
WDR18	1					L		1
WDR27	2	L						1
WI2-1896O14.1	2	L		L			L	3
WI2-3658N16.1	2						L	1
WIPF2	2	H	H				H	2
WIPF3	2			H				1
WWTR1	2			H				1
XAB2	1	L						1
XDH	2				H			1
XIST	2						H	1
XRCC2	2	L						1
YDJC	1			L				1
YWHAB	2	H	H					1
YWHAG	2	H						1
ZBED3	2					H	H	1
ZBED6CL	1						L	1
ZBTB37	1	L						1
ZBTB4	2	H					H	2
ZBTB7A	1	H				H		2
ZC3H13	2	H	H	H	H	H	H	3
ZC3H6	2					H		1
ZDBF2	2					H		1
ZFHX2	2			H				1
ZFHX4	2			H				1
ZFP36L1	2						H	1
ZFP36L2	1			H	H			1
ZIC5	2					H		1
ZMAT1	2					H		1
ZMIZ1	2					H	H	1
ZMYM6NB	2						L	1
ZNF124	2	L						1
ZNF165	2				H			1
ZNF208	2			L				1
ZNF230	2	L						1
ZNF248	2					H		1
ZNF26	2			L		L		2
ZNF275	2	H						1
ZNF280B	2	H		H	H	H		3
ZNF280C	2						H	1
ZNF284	2		H	H	H			2
ZNF318	2						H	1
ZNF326	1					H		1
ZNF37BP	2	L						1
ZNF410	2	L	L					1
ZNF45	2	L						1
ZNF483	2	L						1
ZNF525	2			L				1
ZNF528	2	L						1
ZNF554	2					L		1
ZNF570	2	L						1
ZNF571-AS1	2	L						1
ZNF653	2			L				1
ZNF703	1	H					H	2
ZNF708	2	L						1
ZNF768	2			L				1
ZNF84	2	L					L	2
ZNF845	2				H			1
ZNHIT6	2			H				1
ZSWIM6	2						H	1
