# Supplementary material for: Assessing characteristics of RNA amplification methods for single cell RNA sequencing
Source: BMC Genomics. 2016 Nov 24;17:966. doi: 10.1186/s12864-016-3300-3 (PMC5122016; doi:10.1186/s12864-016-3300-3)
Supplement: Additional file 4: — Number of detected genes for low-depth in silico samples. As Fig. 2a, except that each dilution replicate has been subsampled to a depth of 500,000 unique genic reads. (XLS 74 kb) [file 12864_2016_3300_MOESM13_ESM.xls]

## Sheet: Additional file 13
Additional file 13: Protocol optimization dataset sample identification, protocol information, and RNA sequencing stats
Index	Sample			Protocol					Stats
	ID	Source	Input amount	Amplification method	Library method	Read length	Paired-end (PE)	Sequencer manufactorer	Total reads	% aligned	% uniquely aligned	Total gene counts
1	Sample_TPM7a	HBR	10	aRNA	Illumina TruSeq stranded (8 PCR rounds)	100	PE	Illumina	13691413	0.9626	0.9086	10404896
2	Sample_TPM7b	HBR	10	aRNA	Illumina TruSeq stranded (10 PCR rounds)	100	PE	Illumina	17592722	0.9608	0.9067	13300821
3	Sample_TPM8a	HBR	10	aRNA	Illumina TruSeq stranded (8 PCR rounds)	100	PE	Illumina	14140194	0.9533	0.8996	10436409
4	Sample_TPM8b	HBR	10	aRNA	Illumina TruSeq stranded (10 PCR rounds)	100	PE	Illumina	14841439	0.9541	0.9008	10993883
5	Sample_TPM1	HBR	10	aRNA (first round: use 0.691mM dNTPs in 2nd strand rxn. & no minelute)	Illumina Truseq stranded	100	PE	Illumina	20391085	0.9631	0.9115	15709036
6	Sample_TPM2	HBR	10	aRNA (first round: use 0.691mM dNTPs in 2nd strand rxn. & no minelute)	Illumina Truseq stranded	100	PE	Illumina	27026264	0.9492	0.8958	19898827
7	Sample_TPM3	HBR	10	aRNA (first round: use 0.691mM dNTPs in 2nd strand rxn. & no minelute)	Illumina Truseq stranded	100	PE	Illumina	22876091	0.9644	0.9153	17593921
8	Sample_TPM1b	HBR	10	aRNA (first round: use 0.691mM dNTPs in 2nd strand rxn. & no minelute)	Illumina TruSeq stranded (15 PCR rounds)	100	PE	Illumina	32491298	0.9418	0.8869	23983025
9	Sample_TPM2b	HBR	10	aRNA (first round: use 0.691mM dNTPs in 2nd strand rxn. & no minelute)	Illumina TruSeq stranded (15 PCR rounds)	100	PE	Illumina	33227204	0.9535	0.8952	24306541
10	Sample_TPM3b	HBR	10	aRNA (first round: use 0.691mM dNTPs in 2nd strand rxn. & no minelute)	Illumina TruSeq stranded (15 PCR rounds)	100	PE	Illumina	31535277	0.9589	0.9007	24471148
11	Sample_TPM4b	HBR	10	aRNA	Illumina TruSeq stranded (15 PCR rounds)	100	PE	Illumina	17794446	0.8631	0.8147	11669586
12	Sample_TPM5b	HBR	10	aRNA	Illumina TruSeq stranded (15 PCR rounds)	100	PE	Illumina	27285868	0.8763	0.827	18499020
13	Sample_TPM6b	HBR	10	aRNA	Illumina TruSeq stranded (15 PCR rounds)	100	PE	Illumina	33036124	0.9299	0.8682	23476839
14	Sample_HBR10pg-6	HBR	10	aRNA (first round: use 0.691mM dNTPs in 2nd strand rxn. & no minelute; 2 rounds only)	Illumina TruSeq stranded (15 PCR rounds, input all amplified product)	100	PE	Illumina	24431803	0.7388	0.7044	13466153
15	Sample_HBR10pg-7	HBR	10	aRNA (first round: use 0.691mM dNTPs in 2nd strand rxn. & no minelute; 2 rounds only)	Illumina TruSeq stranded (15 PCR rounds, input all amplified product)	100	PE	Illumina	42232388	0.8543	0.7938	25676352
16	Sample_HBR10pg-8	HBR	10	aRNA (first round: use 0.691mM dNTPs in 2nd strand rxn. & no minelute; 2 rounds only)	Illumina TruSeq stranded (15 PCR rounds, input all amplified product)	100	PE	Illumina	33018010	0.8445	0.7982	20868349
17	Sample_HBR10pg-9	HBR	10	aRNA (first round: use 0.691mM dNTPs in 2nd strand rxn. & no minelute; 2 rounds only)	Illumina TruSeq stranded (15 PCR rounds, input all amplified product)	100	PE	Illumina	32781334	0.8186	0.7685	18966054
18	Sample_HBR10pg-10	HBR	10	aRNA (first round: use 0.691mM dNTPs in 2nd strand rxn. & no minelute; 2 rounds only)	Illumina TruSeq stranded (15 PCR rounds, input all amplified product)	100	PE	Illumina	27585470	0.8393	0.7984	18069001
