# Supplementary material for: Assessing characteristics of RNA amplification methods for single cell RNA sequencing
Source: BMC Genomics. 2016 Nov 24;17:966. doi: 10.1186/s12864-016-3300-3 (PMC5122016; doi:10.1186/s12864-016-3300-3)
Supplement: Additional file 5: — Gene detection logistic regression model. See model details in Methods. Abbreviations: M expected number of input molecules; L gene length (kilobases); G gene GC content; S strength of gene local secondary structure (kilocalories per mole); hasA presence of A-hexamer internal to gene body; D Depth (per 10,000,000 reads); S.E. standard error; Wald Z Wald test statistic; Pr(>|Z|) Wald test p-value. (XLS 40 kb) [file 12864_2016_3300_MOESM1_ESM.xls]

## Sheet: Additional file 1
Additional file 1: Control dataset sample identification, protocol information, and RNA sequencing stats.
Index	Sample				Protocol					Depth	Alignment*		Quantif.
	ID	Source	Input amount	ERCC spike-in concentration	Amplification method	Library method	Read length	Paired-end (PE)	Sequencer manufactorer	Total reads	% aligned	% uniquely aligned	Total gene counts
1	Sample_BRAIN1	HBR	Bulk	0	None	Illumina TruSeq stranded Total RNA	75	PE	Illumina	152756116	0.9911	0.8792	71706417
2	Sample_BRAIN2	HBR	Bulk	0	None	Illumina TruSeq stranded Total RNA	75	PE	Illumina	170805697	0.9896	0.879	81020485
3	Sample_BRAIN3	HBR	Bulk	0	None	Illumina TruSeq stranded Total RNA	75	PE	Illumina	143152072	0.9904	0.8796	65820358
4	Sample_HBR_10pA	HBR	10 pg	0	aRNA	Illumina TruSeq stranded mRNA, modified	100	PE	Illumina	29033394	0.8886	0.8452	16680311
5	Sample_HBR_10pD	HBR	10 pg	0	aRNA	Illumina TruSeq stranded mRNA, modified	100	PE	Illumina	37041013	0.9282	0.8856	23540398
6	Sample_HBR_10pB	HBR	10 pg	0	aRNA	Illumina TruSeq stranded mRNA, modified	100	PE	Illumina	41989990	0.9131	0.8709	25872025
7	Sample_HBR_10pC	HBR	10 pg	0	aRNA	Illumina TruSeq stranded mRNA, modified	100	PE	Illumina	43295119	0.9116	0.8704	26704231
8	Sample_TPM7c	HBR	10 pg	0	aRNA	Illumina TruSeq stranded mRNA, modified	100	PE	Illumina	23390322	0.96	0.9057	17657887
9	Sample_TPM8c	HBR	10 pg	0	aRNA	Illumina TruSeq stranded mRNA, modified	100	PE	Illumina	26218490	0.9522	0.8929	19183214
10	Sample_ERCC_10	HBR	10 pg	1-4000000	aRNA	Illumina TruSeq stranded mRNA, modified	100	PE	Illumina	19076883	0.9388	0.8853	13550638
11	Sample_ERCC_2	HBR	10 pg	0	aRNA	Illumina TruSeq stranded mRNA, modified	100	PE	Illumina	15709876	0.883	0.8194	9867141
12	Sample_ERCC_3	HBR	10 pg	0	aRNA	Illumina TruSeq stranded mRNA, modified	100	PE	Illumina	15010583	0.9325	0.8672	10132841
13	Sample_ERCC_4	HBR	10 pg	0	aRNA	Illumina TruSeq stranded mRNA, modified	100	PE	Illumina	16973624	0.9035	0.8449	11110761
14	Sample_ERCC_5	HBR	10 pg	0	aRNA	Illumina TruSeq stranded mRNA, modified	100	PE	Illumina	12245076	0.9189	0.8553	8236462
15	Sample_ERCC_6	HBR	10 pg	1-4000000	aRNA	Illumina TruSeq stranded mRNA, modified	100	PE	Illumina	15399134	0.8848	0.8283	9922237
16	Sample_ERCC_7	HBR	10 pg	1-4000000	aRNA	Illumina TruSeq stranded mRNA, modified	100	PE	Illumina	20034088	0.9391	0.8735	13466948
17	Sample_ERCC_8	HBR	10 pg	1-4000000	aRNA	Illumina TruSeq stranded mRNA, modified	100	PE	Illumina	17085222	0.9487	0.8868	11719301
18	Sample_ERCC_9	HBR	10 pg	1-4000000	aRNA	Illumina TruSeq stranded mRNA, modified	100	PE	Illumina	18884656	0.9308	0.8652	12510056
19	Sample_TPM4	HBR	10 pg	0	aRNA	Illumina TruSeq stranded mRNA, modified	100	PE	Illumina	18620256	0.8719	0.8234	12544293
20	Sample_TPM5	HBR	10 pg	0	aRNA	Illumina TruSeq stranded mRNA, modified	100	PE	Illumina	21223904	0.8702	0.8254	14581413
21	Sample_TPM6	HBR	10 pg	0	aRNA	Illumina TruSeq stranded mRNA, modified	100	PE	Illumina	21656962	0.9184	0.8649	15110797
22	20140312-HBR-10-pg-rep1_S1	HBR	10 pg	1-4000000	C1 SMARTer	Nextera XT (C1 protocol)	50	PE	Illumina	14986913	0.9324	0.7261	6637162
23	20140312-HBR-10-pg-rep10_S10	HBR	10 pg	1-4000000	C1 SMARTer	Nextera XT (C1 protocol)	50	PE	Illumina	12112114	0.9427	0.7634	5793393
24	20140312-HBR-10-pg-rep11_S11	HBR	10 pg	1-4000000	C1 SMARTer	Nextera XT (C1 protocol)	50	PE	Illumina	15450611	0.9472	0.7798	7259705
25	20140312-HBR-10-pg-rep12_S12	HBR	10 pg	1-4000000	C1 SMARTer	Nextera XT (C1 protocol)	50	PE	Illumina	22808932	0.9468	0.7713	10692201
26	20140312-HBR-10-pg-rep13_S13	HBR	10 pg	1-4000000	C1 SMARTer	Nextera XT (C1 protocol)	50	PE	Illumina	14471356	0.9399	0.7522	6554273
27	20140312-HBR-10-pg-rep14_S14	HBR	10 pg	1-4000000	C1 SMARTer	Nextera XT (C1 protocol)	50	PE	Illumina	12753407	0.9331	0.7398	5619505
28	20140312-HBR-10-pg-rep15_S15	HBR	10 pg	1-4000000	C1 SMARTer	Nextera XT (C1 protocol)	50	PE	Illumina	13914625	0.9334	0.7432	6201067
29	20140312-HBR-10-pg-rep2_S2	HBR	10 pg	1-4000000	C1 SMARTer	Nextera XT (C1 protocol)	50	PE	Illumina	13005047	0.9356	0.739	5832696
30	20140312-HBR-10-pg-rep3_S3	HBR	10 pg	1-4000000	C1 SMARTer	Nextera XT (C1 protocol)	50	PE	Illumina	14800624	0.9303	0.7375	6608187
31	20140312-HBR-10-pg-rep4_S4	HBR	10 pg	1-4000000	C1 SMARTer	Nextera XT (C1 protocol)	50	PE	Illumina	12967458	0.9413	0.7516	5955256
32	20140312-HBR-10-pg-rep5_S5	HBR	10 pg	1-4000000	C1 SMARTer	Nextera XT (C1 protocol)	50	PE	Illumina	16170545	0.942	0.7553	7554125
33	20140312-HBR-10-pg-rep6_S6	HBR	10 pg	1-4000000	C1 SMARTer	Nextera XT (C1 protocol)	50	PE	Illumina	12581566	0.9275	0.7469	5704073
34	20140312-HBR-10-pg-rep7_S7	HBR	10 pg	1-4000000	C1 SMARTer	Nextera XT (C1 protocol)	50	PE	Illumina	15220798	0.9352	0.7518	7003826
35	20140312-HBR-10-pg-rep8_S8	HBR	10 pg	1-4000000	C1 SMARTer	Nextera XT (C1 protocol)	50	PE	Illumina	14207044	0.9402	0.7574	6616021
36	20140312-HBR-10-pg-rep9_S9	HBR	10 pg	1-4000000	C1 SMARTer	Nextera XT (C1 protocol)	50	PE	Illumina	13505518	0.9339	0.7576	6251790
37	LG10A0-1-NGS4-R10-12	HBR	10 pg	0	Nugen Ovation RNASeq V2 (0.25X volume)	Lucigen NxSeq (0.1X volume, 10ng input)	100	SE	Illumina	16012666	0.688	0.5925	3314058
38	LG10A0-1-NGS4-R10-13	HBR	10 pg	0	Nugen Ovation RNASeq V2 (0.25X volume)	Lucigen NxSeq (0.1X volume, 10ng input)	100	SE	Illumina	7673646	0.6948	0.5988	2387490
39	LG10A0-1-NGS4-R10-3	HBR	10 pg	0	Nugen Ovation RNASeq V2 (0.25X volume)	Lucigen NxSeq (0.1X volume, 10ng input)	100	SE	Illumina	10417637	0.6811	0.5703	3227114
40	LG10A0-1-NGS4-R10-6	HBR	10 pg	0	Nugen Ovation RNASeq V2 (0.25X volume)	Lucigen NxSeq (0.1X volume, 10ng input)	100	SE	Illumina	11003866	0.5855	0.3952	2172313
41	Sample_HBR_100pA	HBR	100 pg	0	aRNA	Illumina TruSeq stranded mRNA, modified	100	PE	Illumina	30252138	0.9781	0.9266	20024760
42	Sample_HBR_100pB	HBR	100 pg	0	aRNA	Illumina TruSeq stranded mRNA, modified	100	PE	Illumina	44217692	0.9811	0.9335	30094353
43	Sample_HBR_100pC	HBR	100 pg	0	aRNA	Illumina TruSeq stranded mRNA, modified	100	PE	Illumina	41455153	0.9831	0.9345	27836484
44	20140312-HBR-100-pg-rep1_S31	HBR	100 pg	1-400000	C1 SMARTer	Nextera XT (C1 protocol)	50	PE	Illumina	18072574	0.943	0.7593	8372648
45	20140312-HBR-100-pg-rep2_S32	HBR	100 pg	1-400000	C1 SMARTer	Nextera XT (C1 protocol)	50	PE	Illumina	14953405	0.9412	0.7616	6981642
46	20140312-HBR-100-pg-rep3_S33	HBR	100 pg	1-400000	C1 SMARTer	Nextera XT (C1 protocol)	50	PE	Illumina	17501704	0.9504	0.7725	8338058
47	20140312-HBR-100-pg-rep4_S34	HBR	100 pg	1-400000	C1 SMARTer	Nextera XT (C1 protocol)	50	PE	Illumina	11936607	0.9475	0.7641	5665465
48	20140312-HBR-100-pg-rep5_S35	HBR	100 pg	1-400000	C1 SMARTer	Nextera XT (C1 protocol)	50	PE	Illumina	14841324	0.9486	0.763	6999074
49	LG10A0-1-NGS4-R100-1	HBR	100 pg	0	Nugen Ovation RNASeq V2 (0.25X volume)	Lucigen NxSeq (0.1X volume, 10ng input)	100	SE	Illumina	22510174	0.7013	0.6025	7097832
50	LG10A0-1-NGS4-R100-2	HBR	100 pg	0	Nugen Ovation RNASeq V2 (0.25X volume)	Lucigen NxSeq (0.1X volume, 10ng input)	100	SE	Illumina	44116296	0.7037	0.624	15004994
51	LG10A0-1-NGS4-R100-3	HBR	100 pg	0	Nugen Ovation RNASeq V2 (0.25X volume)	Lucigen NxSeq (0.1X volume, 10ng input)	100	SE	Illumina	21138389	0.8099	0.6913	8626163
52	LG10A0-1-NGS4-R100-4	HBR	100 pg	0	Nugen Ovation RNASeq V2 (0.25X volume)	Lucigen NxSeq (0.1X volume, 10ng input)	100	SE	Illumina	13467304	0.687	0.6183	4257230
53	Sample_UHRR1	UHR	Bulk	0	None	Illumina TruSeq stranded Total RNA	75	PE	Illumina	114648908	0.9913	0.9075	57199186
54	Sample_UHRR2	UHR	Bulk	0	None	Illumina TruSeq stranded Total RNA	75	PE	Illumina	136714523	0.9918	0.9081	66146488
55	Sample_UHRR3	UHR	Bulk	0	None	Illumina TruSeq stranded Total RNA	75	PE	Illumina	148017042	0.9912	0.9057	72530566
56	Sample_10pA	UHR	10 pg	0	aRNA	Illumina TruSeq stranded mRNA, modified	100	PE	Illumina	34786079	0.9461	0.8906	24493341
57	Sample_10pB	UHR	10 pg	0	aRNA	Illumina TruSeq stranded mRNA, modified	100	PE	Illumina	35273103	0.842	0.7857	21791291
58	Sample_10pC	UHR	10 pg	0	aRNA	Illumina TruSeq stranded mRNA, modified	100	PE	Illumina	39443470	0.7504	0.702	21534336
59	Sample_10pD	UHR	10 pg	0	aRNA	Illumina TruSeq stranded mRNA, modified	100	PE	Illumina	25261486	0.8809	0.8253	16093048
60	Sample_UHRR_10pE	UHR	10 pg	0	aRNA	Illumina TruSeq stranded mRNA, modified	100	PE	Illumina	22621564	0.8036	0.7504	13351490
61	Sample_UHRR_10pF	UHR	10 pg	0	aRNA	Illumina TruSeq stranded mRNA, modified	100	PE	Illumina	22469772	0.7236	0.675	11981672
62	Sample_10G	UHR	10 pg	0	aRNA	Illumina TruSeq stranded mRNA, modified	100	PE	Illumina	18260735	0.951	0.8669	12024469
63	Sample_10H	UHR	10 pg	0	aRNA	Illumina TruSeq stranded mRNA, modified	100	PE	Illumina	17803376	0.9401	0.851	11416623
64	Sample_10I	UHR	10 pg	0	aRNA	Illumina TruSeq stranded mRNA, modified	100	PE	Illumina	26468595	0.9111	0.812	16048814
65	Sample_10J	UHR	10 pg	0	aRNA	Illumina TruSeq stranded mRNA, modified	100	PE	Illumina	25490300	0.9043	0.8077	15400222
66	Sample_10K	UHR	10 pg	0	aRNA	Illumina TruSeq stranded mRNA, modified	100	PE	Illumina	20370981	0.9317	0.8307	11940101
67	Sample_10L	UHR	10 pg	0	aRNA	Illumina TruSeq stranded mRNA, modified	100	PE	Illumina	27102053	0.7052	0.6191	12476666
68	1-UHRR-10pg-rep1_S1	UHR	10 pg	1-4000000	C1 SMARTer	Nextera XT (C1 protocol)	50	PE	Illumina	15796479	0.9611	0.8129	6190424
69	10-UHRR-10pg-rep10_S10	UHR	10 pg	1-4000000	C1 SMARTer	Nextera XT (C1 protocol)	50	PE	Illumina	13641444	0.9615	0.804	5643457
70	11-UHRR-10pg-rep11_S11	UHR	10 pg	1-4000000	C1 SMARTer	Nextera XT (C1 protocol)	50	PE	Illumina	12657733	0.9614	0.8092	5090860
71	12-UHRR-10pg-rep12_S12	UHR	10 pg	1-4000000	C1 SMARTer	Nextera XT (C1 protocol)	50	PE	Illumina	15664496	0.9636	0.8193	6185918
72	13-UHRR-10pg-rep13_S13	UHR	10 pg	1-4000000	C1 SMARTer	Nextera XT (C1 protocol)	50	PE	Illumina	18263580	0.9587	0.8077	7179014
73	14-UHRR-10pg-rep14_S14	UHR	10 pg	1-4000000	C1 SMARTer	Nextera XT (C1 protocol)	50	PE	Illumina	14174453	0.963	0.813	5591584
74	15-UHRR-10pg-rep15_S15	UHR	10 pg	1-4000000	C1 SMARTer	Nextera XT (C1 protocol)	50	PE	Illumina	13427743	0.9566	0.8015	5340554
75	2-UHRR-10pg-rep2_S2	UHR	10 pg	1-4000000	C1 SMARTer	Nextera XT (C1 protocol)	50	PE	Illumina	14274636	0.9599	0.8076	5553241
76	3-UHRR-10pg-rep3_S3	UHR	10 pg	1-4000000	C1 SMARTer	Nextera XT (C1 protocol)	50	PE	Illumina	13853383	0.9581	0.8116	5553373
77	4-UHRR-10pg-rep4_S4	UHR	10 pg	1-4000000	C1 SMARTer	Nextera XT (C1 protocol)	50	PE	Illumina	14313759	0.9658	0.823	5801950
78	5-UHRR-10pg-rep5_S5	UHR	10 pg	1-4000000	C1 SMARTer	Nextera XT (C1 protocol)	50	PE	Illumina	13652326	0.9655	0.8183	5399715
79	6-UHRR-10pg-rep6_S6	UHR	10 pg	1-4000000	C1 SMARTer	Nextera XT (C1 protocol)	50	PE	Illumina	14012897	0.9643	0.8241	5602343
80	7-UHRR-10pg-rep7_S7	UHR	10 pg	1-4000000	C1 SMARTer	Nextera XT (C1 protocol)	50	PE	Illumina	14653911	0.965	0.8252	5998987
81	8-UHRR-10pg-rep8_S8	UHR	10 pg	1-4000000	C1 SMARTer	Nextera XT (C1 protocol)	50	PE	Illumina	13919919	0.964	0.8192	5473325
82	9-UHRR-10pg-rep9_S9	UHR	10 pg	1-4000000	C1 SMARTer	Nextera XT (C1 protocol)	50	PE	Illumina	15370223	0.9617	0.8142	6312537
83	LG10A0-1-NGS4-H10-2	UHR	10 pg	0	Nugen Ovation RNASeq V2 (0.25X volume)	Lucigen NxSeq (0.1X volume, 10ng input)	100	SE	Illumina	35667485	0.7019	0.5812	11483085
84	LG10A0-1-NGS4-H10-3	UHR	10 pg	0	Nugen Ovation RNASeq V2 (0.25X volume)	Lucigen NxSeq (0.1X volume, 10ng input)	100	SE	Illumina	18905028	0.6772	0.5722	5783660
85	LG10A0-1-NGS4-H10-4	UHR	10 pg	0	Nugen Ovation RNASeq V2 (0.25X volume)	Lucigen NxSeq (0.1X volume, 10ng input)	100	SE	Illumina	47120452	0.7538	0.6385	11907243
86	LG10A0-1-NGS4-H10-5	UHR	10 pg	0	Nugen Ovation RNASeq V2 (0.25X volume)	Lucigen NxSeq (0.1X volume, 10ng input)	100	SE	Illumina	27173156	0.6674	0.5603	8031486
87	LG10A0-1-NGS4-H10-6	UHR	10 pg	0	Nugen Ovation RNASeq V2 (0.25X volume, +10 min.)	Nugen Ovation Rapid (100ng input)	100	SE	Illumina	16547160	0.5748	0.4624	3999039
88	LG10A0-1-NGS4-H10-7	UHR	10 pg	0	Nugen Ovation RNASeq V2 (0.25X volume, +10 min.)	Nugen Ovation Rapid (100ng input)	100	SE	Illumina	28722358	0.4371	0.2418	2294498
89	Sample_NRW22-T10-H10-1	UHR	10 pg	0	Nugen Ovation RNASeq V2 (0.25X volume, +10 min.)	Nugen Ovation Rapid (100ng input)	100	SE	Illumina	22059164	0.948	0.8052	11961901
90	Sample_NRW22-T10-H10-3	UHR	10 pg	0	Nugen Ovation RNASeq V2 (0.25X volume, +10 min.)	Nugen Ovation Rapid (100ng input)	100	SE	Illumina	16238941	0.8245	0.6376	6592859
91	Sample_RD_NRW24T10_H10_10	UHR	10 pg	0	Nugen Ovation RNASeq V2 (0.25X volume, +10 min.)	Nugen Ovation Rapid (100ng input)	100	SE	Illumina	32574473	0.7596	0.6353	12759691
92	Sample_RD_NRW24T10_H10_4	UHR	10 pg	0	Nugen Ovation RNASeq V2 (0.25X volume, +10 min.)	Nugen Ovation Rapid (100ng input)	100	SE	Illumina	43252721	0.9279	0.8142	24316278
93	Sample_RD_NRW24T10_H10_5	UHR	10 pg	0	Nugen Ovation RNASeq V2 (0.25X volume, +10 min.)	Nugen Ovation Rapid (100ng input)	100	SE	Illumina	32240109	0.926	0.8307	18532393
94	Sample_RD_NRW24T10_H10_6	UHR	10 pg	0	Nugen Ovation RNASeq V2 (0.25X volume, +10 min.)	Nugen Ovation Rapid (100ng input)	100	SE	Illumina	28671299	0.9313	0.8716	17938588
95	Sample_RD_NRW24T10_H10_7	UHR	10 pg	0	Nugen Ovation RNASeq V2 (0.25X volume, +10 min.)	Nugen Ovation Rapid (100ng input)	100	SE	Illumina	21714051	0.9092	0.7396	10390370
96	Sample_RD-NRW24T10-H10-1	UHR	10 pg	0	Nugen Ovation RNASeq V2 (0.25X volume, +10 min.)	Nugen Ovation Rapid (100ng input)	100	SE	Illumina	32122271	0.9348	0.7694	15937950
97	Sample_RD-NRW24T10-H10-2	UHR	10 pg	0	Nugen Ovation RNASeq V2 (0.25X volume, +10 min.)	Nugen Ovation Rapid (100ng input)	100	SE	Illumina	19068492	0.8736	0.7254	7459155
98	Sample_100pA	UHR	100 pg	0	aRNA	Illumina TruSeq stranded mRNA, modified	100	PE	Illumina	28677078	0.9739	0.9108	20165457
99	Sample_100pB	UHR	100 pg	0	aRNA	Illumina TruSeq stranded mRNA, modified	100	PE	Illumina	34260126	0.9564	0.8913	24053898
100	Sample_100pC	UHR	100 pg	0	aRNA	Illumina TruSeq stranded mRNA, modified	100	PE	Illumina	37321117	0.9785	0.9162	27220093
101	Sample_100D	UHR	100 pg	0	aRNA	Illumina TruSeq stranded mRNA, modified	100	PE	Illumina	23917473	0.9941	0.8945	16932998
102	Sample_100E	UHR	100 pg	0	aRNA	Illumina TruSeq stranded mRNA, modified	100	PE	Illumina	24268275	0.9939	0.8985	17395666
103	Sample_100F	UHR	100 pg	0	aRNA	Illumina TruSeq stranded mRNA, modified	100	PE	Illumina	31760929	0.9922	0.883	22351996
104	Sample_100G	UHR	100 pg	0	aRNA	Illumina TruSeq stranded mRNA, modified	100	PE	Illumina	24322424	0.9918	0.9164	18148427
105	16-UHRR-100pg-rep1_S16	UHR	100 pg	1-400000	C1 SMARTer	Nextera XT (C1 protocol)	50	PE	Illumina	14921701	0.9611	0.8062	5881659
106	17-UHRR-100pg-rep2_S17	UHR	100 pg	1-400000	C1 SMARTer	Nextera XT (C1 protocol)	50	PE	Illumina	14062273	0.9618	0.8124	5587527
107	18-UHRR-100pg-rep3_S18	UHR	100 pg	1-400000	C1 SMARTer	Nextera XT (C1 protocol)	50	PE	Illumina	14080217	0.9606	0.8081	5519520
108	19-UHRR-100pg-rep4_S19	UHR	100 pg	1-400000	C1 SMARTer	Nextera XT (C1 protocol)	50	PE	Illumina	15433582	0.9625	0.8146	6170148
109	20-UHRR-100pg-rep5_S20	UHR	100 pg	1-400000	C1 SMARTer	Nextera XT (C1 protocol)	50	PE	Illumina	13075586	0.9602	0.8043	5222887
110	LG10A0-1-NGS4-H100-1	UHR	100 pg	0	Nugen Ovation RNASeq V2 (0.25X volume)	Lucigen NxSeq (0.1X volume, 10ng input)	100	SE	Illumina	26356819	0.7271	0.6584	8201098
111	LG10A0-1-NGS4-H100-2	UHR	100 pg	0	Nugen Ovation RNASeq V2 (0.25X volume)	Lucigen NxSeq (0.1X volume, 10ng input)	100	SE	Illumina	35968585	0.7189	0.6421	11144468
112	LG10A0-1-NGS4-H100-3	UHR	100 pg	0	Nugen Ovation RNASeq V2 (0.25X volume)	Lucigen NxSeq (0.1X volume, 10ng input)	100	SE	Illumina	20827928	0.796	0.7082	7600945
113	Sample_NRW22-H100-1	UHR	100 pg	0	Nugen Ovation RNASeq V2 (0.25X volume)	Lucigen NxSeq (0.1X volume, 10ng input)	100	SE	Illumina	22605631	0.9527	0.8237	12887863
114	Sample_RD_NRW24T10_H100_4	UHR	100 pg	0	Nugen Ovation RNASeq V2 (0.25X volume, +10 min.)	Nugen Ovation Rapid (100ng input)	100	SE	Illumina	32984332	0.9341	0.8275	18148087
115	Sample_RD_NRW24T10_H100_6	UHR	100 pg	0	Nugen Ovation RNASeq V2 (0.25X volume, +10 min.)	Nugen Ovation Rapid (100ng input)	100	SE	Illumina	41578275	0.9375	0.828	23329843
116	Sample_RD_NRW24T10_H100_7	UHR	100 pg	0	Nugen Ovation RNASeq V2 (0.25X volume, +10 min.)	Nugen Ovation Rapid (100ng input)	100	SE	Illumina	35453468	0.9381	0.825	19605135
117	Sample_RD-NRW21-100-1	UHR	100 pg	0	Nugen Ovation RNASeq V2 (0.25X volume, +10 min.)	Nugen Ovation Rapid (100ng input)	100	SE	Illumina	11561882	0.9519	0.8096	5725801
118	Sample_RD-NRW21-100-2	UHR	100 pg	0	Nugen Ovation RNASeq V2 (0.25X volume, +10 min.)	Nugen Ovation Rapid (100ng input)	100	SE	Illumina	11371890	0.9533	0.7988	5630514
119	Sample_RD-NRW24T10-H100-1	UHR	100 pg	0	Nugen Ovation RNASeq V2 (0.25X volume, +10 min.)	Nugen Ovation Rapid (100ng input)	100	SE	Illumina	19426497	0.9356	0.8051	9853132
120	Sample_RD-NRW24T10-H100-2	UHR	100 pg	0	Nugen Ovation RNASeq V2 (0.25X volume, +10 min.)	Nugen Ovation Rapid (100ng input)	100	SE	Illumina	42332999	0.9443	0.7914	22293215
*Alignment percentages are relative to retained reads after trimming.
