# Supplementary material for: Assessing characteristics of RNA amplification methods for single cell RNA sequencing
Source: BMC Genomics. 2016 Nov 24;17:966. doi: 10.1186/s12864-016-3300-3 (PMC5122016; doi:10.1186/s12864-016-3300-3)
Supplement: Additional file 6: — Gene detection logistic regression fit and validation. Model was fit using randomly selected 90% of 10 pg. data, excluding 17 large influence genes. Fit was evaluated on the remaining 10% of the data. Fit was also evaluated on sequence data that was in silico truncated to 50 base pair single end (“Truncated”), ERCC read counts (“ERCC”), and 100 pg. dilution replicates (“100 pg.”). AUC (area under receiver operating characteristic curve) reported as mean values ± 2 Sd. calculated over 10,000 bootstrap samples. AUC (molecules) predicts detection based on number of input molecules alone. See Methods for further details. (XLS 29 kb) [file 12864_2016_3300_MOESM2_ESM.xls]

## Sheet: AdditionalFile2
Additional file 2: Computationally unambiguous genes.
Gene
A4GALT
A4GNT
AAAS
AADACL4
AAMP
AASDH
AATF
ABCA1
ABCA4
ABCB11
ABCC5-AS1
ABCC8
ABCD2
ABCG8
ABHD12
ABHD13
ABL1
ABRACL
ABTB1
ABTB2
AC000078.5
AC000123.4
AC000124.1
AC000362.1
AC000370.2
AC000374.1
AC002064.5
AC002075.3
AC002115.5
AC002115.9
AC002128.4
AC002128.5
AC002365.1
AC002368.4
AC002383.2
AC002398.5
AC002456.2
AC002465.2
AC002480.2
AC002480.4
AC002486.3
AC002511.3
AC002553.4
AC002984.2
AC003009.1
AC003077.1
AC003090.1
AC003092.2
AC003104.1
AC003682.17
AC003956.1
AC003973.5
AC003984.1
AC003985.1
AC003986.7
AC003988.1
AC004009.3
AC004012.1
AC004062.2
AC004152.6
AC004237.1
AC004257.3
AC004448.2
AC004449.6
AC004463.6
AC004471.9
AC004485.3
AC004510.2
AC004535.2
AC004593.3
AC004637.1
AC004691.5
AC004744.3
AC004775.5
AC004790.3
AC004790.5
AC004817.1
AC004837.5
AC004840.8
AC004854.5
AC004862.6
AC004866.3
AC004901.1
AC004911.2
AC004920.3
AC004947.2
AC005008.2
AC005008.3
AC005019.3
AC005027.3
AC005040.3
AC005041.11
AC005042.5
AC005083.1
AC005105.2
AC005152.3
AC005160.3
AC005162.5
AC005178.1
AC005215.1
AC005258.3
AC005304.1
AC005355.1
AC005356.1
AC005358.3
AC005387.2
AC005477.1
AC005487.2
AC005498.3
AC005498.4
AC005510.1
AC005518.2
AC005523.3
AC005550.4
AC005550.5
AC005592.1
AC005592.3
AC005609.2
AC005616.1
AC005682.6
AC005682.8
AC005703.2
AC005703.3
AC005730.2
AC005740.6
AC005741.2
AC005772.2
AC005841.1
AC006007.1
AC006022.4
AC006041.1
AC006076.1
AC006116.19
AC006126.4
AC006159.5
AC006160.5
AC006195.2
AC006196.1
AC006272.1
AC006272.2
AC006326.3
AC006372.1
AC006372.4
AC006373.1
AC006380.3
AC006427.2
AC006445.8
AC006458.3
AC006481.1
AC006499.1
AC006499.2
AC006499.3
AC006499.4
AC006499.5
AC006499.6
AC006499.7
AC006509.4
AC006539.3
AC006548.26
AC006946.15
AC007036.6
AC007099.2
AC007106.1
AC007163.10
AC007163.3
AC007163.9
AC007179.1
AC007237.2
AC007248.6
AC007249.3
AC007251.2
AC007253.1
AC007255.8
AC007278.2
AC007278.3
AC007282.6
AC007285.6
AC007285.7
AC007316.3
AC007327.5
AC007349.4
AC007349.5
AC007349.7
AC007362.1
AC007365.1
AC007365.3
AC007381.2
AC007381.3
AC007386.3
AC007391.2
AC007395.3
AC007403.1
AC007403.2
AC007405.2
AC007405.6
AC007431.1
AC007463.2
AC007551.3
AC007557.2
AC007557.3
AC007557.4
AC007563.3
AC007652.1
AC007740.1
AC007795.1
AC007796.1
AC007879.4
AC007879.6
AC007880.1
AC007919.19
AC007950.1
AC008060.5
AC008060.8
AC008063.3
AC008073.9
AC008074.4
AC008074.5
AC008154.4
AC008154.5
AC008155.2
AC008163.4
AC008163.6
AC008269.2
AC008271.1
AC008278.2
AC008281.1
AC008592.5
AC008691.1
AC008746.10
AC008746.12
AC008834.1
AC008984.7
AC008991.1
AC008992.1
AC008992.2
AC009014.3
AC009110.1
AC009120.4
AC009161.1
AC009166.5
AC009227.3
AC009229.5
AC009262.2
AC009365.3
AC009365.4
AC009410.1
AC009411.1
AC009411.2
AC009473.1
AC009474.1
AC009492.1
AC009495.3
AC009498.1
AC009500.2
AC009502.2
AC009508.1
AC009518.8
AC009531.2
AC009541.1
AC009542.2
AC009965.1
AC009970.1
AC010090.1
AC010091.1
AC010105.1
AC010132.10
AC010146.1
AC010243.1
AC010423.1
AC010468.2
AC010525.6
AC010642.2
AC010729.2
AC010729.3
AC010731.2
AC010731.6
AC010745.1
AC010745.4
AC010746.3
AC010747.2
AC010880.1
AC010884.1
AC010890.1
AC010967.2
AC010967.3
AC010974.3
AC010975.2
AC010982.2
AC010983.1
AC010987.6
AC011193.1
AC011196.3
AC011239.1
AC011242.6
AC011243.1
AC011286.1
AC011290.4
AC011306.1
AC011306.2
AC011343.1
AC011524.1
AC011625.1
AC011648.1
AC011742.5
AC011747.3
AC011752.1
AC011891.5
AC011899.9
AC011901.2
AC011995.1
AC011995.3
AC012074.1
AC012074.2
AC012075.1
AC012075.2
AC012313.1
AC012314.19
AC012362.3
AC012368.1
AC012370.2
AC012451.1
AC012462.2
AC012462.3
AC012485.2
AC012497.2
AC012506.1
AC012506.2
AC012506.3
AC012531.25
AC013275.2
AC013402.3
AC013402.4
AC013402.5
AC013429.4
AC013436.6
AC013437.7
AC013448.2
AC013480.2
AC013727.1
AC013727.2
AC013733.4
AC015849.12
AC015871.1
AC015923.1
AC015977.6
AC016251.1
AC016561.1
AC016700.5
AC016710.1
AC016716.2
AC016730.1
AC016735.3
AC016751.2
AC016757.3
AC016768.1
AC016903.1
AC016903.2
AC016907.2
AC016908.1
AC016910.1
AC016912.3
AC017048.1
AC017048.2
AC017053.1
AC017060.1
AC017078.1
AC017104.6
AC018359.1
AC018359.3
AC018470.4
AC018495.3
AC018641.7
AC018643.4
AC018685.1
AC018685.2
AC018712.2
AC018717.1
AC018717.2
AC018730.1
AC018737.3
AC018742.1
AC018878.3
AC019048.1
AC019055.1
AC019064.1
AC019100.3
AC019100.7
AC019117.1
AC019117.2
AC019118.3
AC019118.4
AC019181.2
AC019185.2
AC019185.3
AC019186.1
AC019330.1
AC020571.3
AC020595.1
AC020743.3
AC020743.4
AC020915.2
AC020952.1
AC021188.4
AC021218.2
AC021876.4
AC022173.2
AC022431.2
AC022762.1
AC023115.4
AC023128.1
AC023137.2
AC023271.2
AC023347.2
AC023469.1
AC023481.1
AC023669.1
AC023669.2
AC023672.2
AC023797.1
AC024028.1
AC024084.1
AC024132.1
AC024257.1
AC025016.1
AC025287.1
AC025811.3
AC026202.3
AC026202.5
AC026806.2
AC026954.6
AC027119.1
AC034228.3
AC034229.1
AC051649.6
AC053503.11
AC060834.3
AC061961.2
AC062016.1
AC062016.3
AC062020.1
AC062020.2
AC062022.1
AC062031.1
AC063976.1
AC063976.3
AC063979.1
AC064834.2
AC064865.1
AC064865.2
AC064875.2
AC067721.2
AC067959.1
AC067960.1
AC067961.1
AC067969.2
AC068057.1
AC068057.2
AC068134.6
AC068138.1
AC068483.1
AC068490.1
AC068490.2
AC068492.1
AC068535.2
AC068535.3
AC068538.4
AC068542.1
AC068580.7
AC068620.1
AC069155.1
AC069278.4
AC069282.6
AC069394.1
AC069547.1
AC069547.2
AC072062.3
AC073046.25
AC073072.6
AC073094.4
AC073115.6
AC073133.2
AC073143.1
AC073257.2
AC073316.1
AC073316.2
AC073325.1
AC073387.2
AC073410.1
AC073465.2
AC073628.1
AC073635.5
AC073636.1
AC073928.2
AC073934.6
AC073957.15
AC074019.1
AC074138.3
AC074212.3
AC074389.5
AC074389.6
AC074389.7
AC074389.9
AC078842.3
AC078842.4
AC078941.1
AC079117.1
AC079145.4
AC079150.3
AC079154.1
AC079163.1
AC079325.6
AC079448.1
AC079584.2
AC079610.1
AC079612.1
AC079612.2
AC079630.2
AC079767.4
AC079776.1
AC079779.6
AC079799.2
AC079922.3
AC083799.1
AC083843.2
AC083843.3
AC084082.3
AC084193.1
AC084809.3
AC087073.1
AC087380.14
AC087393.1
AC087477.1
AC087491.2
AC087501.1
AC090042.1
AC090283.3
AC090505.1
AC090627.1
AC090696.2
AC090952.5
AC090957.2
AC090960.1
AC091493.2
AC091652.2
AC091729.7
AC091729.8
AC091770.3
AC091813.2
AC091814.2
AC091962.3
AC092013.1
AC092066.6
AC092168.2
AC092168.3
AC092198.1
AC092338.5
AC092421.1
AC092570.1
AC092570.2
AC092578.1
AC092580.3
AC092601.1
AC092619.1
AC092620.3
AC092625.1
AC092638.1
AC092652.1
AC092660.1
AC092675.3
AC092675.4
AC092687.3
AC092687.4
AC092811.1
AC093074.1
AC093084.1
AC093166.1
AC093166.2
AC093326.1
AC093326.2
AC093326.3
AC093382.1
AC093388.3
AC093390.1
AC093510.1
AC093585.6
AC093609.1
AC093627.11
AC093627.12
AC093639.1
AC093698.4
AC093702.1
AC093732.1
AC093822.1
AC093843.1
AC093850.2
AC093899.3
AC093901.1
AC093911.1
AC096553.5
AC096554.1
AC096558.1
AC096559.2
AC096570.1
AC096570.2
AC096574.5
AC096582.1
AC096669.2
AC096732.2
AC096921.2
AC097359.2
AC097495.2
AC097500.2
AC097635.4
AC097713.3
AC097713.4
AC098592.7
AC098872.3
AC098973.1
AC099048.1
AC099342.1
AC099344.2
AC099344.3
AC099552.2
AC099552.3
AC099552.4
AC099754.1
AC100848.1
AC102953.4
AC103563.3
AC103563.8
AC103563.9
AC103881.1
AC104024.2
AC104076.2
AC104135.3
AC104135.4
AC104306.4
AC104389.16
AC104623.2
AC104651.3
AC104654.1
AC104654.2
AC104655.3
AC104695.4
AC104772.1
AC104777.3
AC104777.4
AC104781.1
AC104794.4
AC104801.1
AC105053.4
AC105344.2
AC105396.3
AC105398.3
AC105402.4
AC105443.2
AC105760.3
AC106053.1
AC106706.1
AC106827.1
AC106869.2
AC106870.1
AC106873.4
AC106874.1
AC106874.3
AC106883.1
AC106901.1
AC107057.1
AC107057.2
AC107070.1
AC108051.1
AC108051.2
AC108051.3
AC108059.4
AC108066.1
AC108462.1
AC108868.5
AC108868.6
AC109309.4
AC109589.1
AC109638.1
AC109826.1
AC109829.1
AC110754.3
AC110771.1
AC111186.1
AC112220.2
AC112518.3
AC112715.2
AC112721.1
AC112721.2
AC113167.2
AC113331.9
AC113608.1
AC113610.1
AC113617.2
AC113618.1
AC114752.3
AC114755.4
AC114765.2
AC114783.1
AC114808.2
AC114808.3
AC114813.1
AC114814.3
AC114877.3
AC116035.2
AC116366.5
AC116609.1
AC116614.1
AC117395.1
AC118345.1
AC118653.2
AC118754.4
AC122136.2
AC124861.1
AC124944.5
AC128709.3
AC128709.4
AC130464.1
AC130689.5
AC131097.4
AC132216.1
AC132807.1
AC133106.2
AC133633.1
AC133633.2
AC133680.1
AC135999.2
AC136896.1
AC136896.2
AC138517.1
AC138517.5
AC138647.1
AC138655.4
AC139085.1
AC139100.2
AC139103.1
AC140542.2
AC141928.1
AC141930.2
AC144525.1
AC144831.1
AC144835.1
AC144836.1
AC145123.2
AC145676.2
AC147651.1
AC147651.4
AC147651.5
AC195454.1
AC226118.1
AC226150.3
AC226150.4
ACADS
ACAP2-IT1
ACCS
ACE2
ACKR3
ACKR5
ACLY
ACN9
ACO1
ACOT12
ACOX3
ACP6
ACPT
ACRBP
ACRV1
ACTL6B
ACTL7A
ACTL7B
ACTL9
ACTN1-AS1
ACTN4P2
ACTR5
ACTR6P1
ACVR1B
ACVR1C
ACY3
ADAD1P2
ADAM11
ADAM12
ADAM1A
ADAM2
ADAM20P2
ADAM20P3
ADAM22
ADAM23
ADAM24P
ADAM8
ADAM9
ADAMDEC1
ADAMTS10
ADAMTS12
ADAMTS13
ADAMTS15
ADAMTS20
ADAMTS5
ADAMTS6
ADAMTS8
ADAMTSL1
ADC
ADCY10
ADD2
ADIG
ADM
ADPRH
ADPRHL2
ADPRM
ADRA1B
ADRA1D
AE000661.36
AEN
AF003625.3
AF015262.2
AF015720.3
AF064858.11
AF064858.7
AF064860.5
AF064860.7
AF096876.1
AF121898.2
AF124730.4
AF127577.11
AF127577.12
AF127936.5
AF131215.2
AF131215.4
AF131215.6
AF131215.8
AF131217.1
AF178030.2
AF186192.1
AF186192.6
AF196972.9
AF207550.1
AF212831.2
AF213884.2
AF238380.8
AF240627.2
AF241725.4
AF241726.2
AFM
AGA
AGAP1-IT1
AGAP3
AGBL4-IT1
AGBL5-AS1
AGL
AGO2
AGPAT2
AGPAT5P1
AGPAT9
AGR3
AGRP
AGTR2
AGTRAP
AGXT2
AHCYL1
AHDC1
AHSG
AIF1
AIF1L
AIM1L
AIMP1P2
AIP
AIRN
AJ006998.2
AJ009632.3
AK3P3
AK3P4
AK4P4
AKAP14
AKAP16BP
AKAP3
AKAP4
AKAP5
AKR1E2
AL021068.1
AL022393.7
AL033381.1
AL035460.1
AL049758.2
AL078585.1
AL109659.1
AL109763.1
AL109767.1
AL118506.1
AL121578.2
AL121656.5
AL132796.1
AL132868.1
AL133247.2
AL133247.3
AL157359.3
AL157359.4
AL157902.3
AL158091.1
AL162151.4
AL162574.1
AL162759.1
AL163953.2
AL353583.1
AL354808.2
AL356806.3
AL391005.1
AL450226.2
AL450307.1
AL450992.2
AL590483.1
AL592528.1
AL672294.1
ALAS1
ALCAM
ALDH18A1
ALDH7A1P2
ALDH7A1P3
ALDOB
ALG2
ALG6
ALK
ALKBH1
ALKBH3-AS1
ALKBH7
ALOX5
ALOX5AP
ALPK3
ALPL
ALX1
ALX4
AMBP
AMHR2
AMICA1
AMIGO1
AMMECR1
AMPD1
AMTN
ANAPC2
ANGPT4
ANGPTL1
ANGPTL2
ANGPTL3
ANGPTL5
ANGPTL7
ANHX
ANKDD1B
ANKFN1
ANKMY2
ANKRD1
ANKRD13C
ANKRD2
ANKRD24
ANKRD26P2
ANKRD26P4
ANKRD31
ANKRD33
ANKRD34A
ANKRD34B
ANKRD35
ANKRD50
ANKRD60
ANKRD61
ANKRD63
ANKRD7
ANKRD9
ANKS1A
ANO2
ANXA1
ANXA10
ANXA5
ANXA6
ANXA9
AOAH-IT1
AOX1
AP000221.1
AP000233.4
AP000251.2
AP000260.4
AP000282.3
AP000290.7
AP000302.58
AP000322.53
AP000322.54
AP000402.3
AP000403.3
AP000431.2
AP000432.2
AP000435.3
AP000435.4
AP000439.2
AP000439.3
AP000439.5
AP000445.1
AP000462.1
AP000462.2
AP000462.3
AP000470.2
AP000473.5
AP000474.1
AP000647.3
AP000688.15
AP000688.8
AP000695.6
AP000696.2
AP000697.6
AP000705.6
AP000769.1
AP000770.1
AP000783.1
AP000797.3
AP000797.4
AP000855.4
AP000857.3
AP000859.4
AP000860.2
AP000889.2
AP000936.4
AP000946.2
AP000949.1
AP000998.2
AP001042.1
AP001044.2
AP001046.5
AP001055.6
AP001058.3
AP001092.4
AP001136.2
AP001171.1
AP001187.11
AP001258.5
AP001271.5
AP001342.1
AP001422.3
AP001429.1
AP001439.2
AP001462.6
AP001469.7
AP001471.1
AP001476.3
AP001505.9
AP001601.2
AP001604.3
AP001605.4
AP001607.1
AP001610.9
AP001619.2
AP001619.3
AP001625.5
AP001625.6
AP001628.7
AP001631.10
AP001631.9
AP001793.1
AP001816.1
AP001888.1
AP001891.1
AP002530.2
AP002856.4
AP002856.5
AP002856.6
AP002856.7
AP003027.1
AP003039.3
AP003471.1
AP003774.5
AP004289.1
AP004372.1
AP004550.1
AP005019.3
AP005136.2
AP005273.1
AP006216.10
AP006216.5
AP006288.1
AP006547.3
AP006621.1
AP006748.1
AP1AR
AP1S1
APBB1
APCDD1L
APCDD1L-AS1
APCS
APLN
APLNR
APMAP
APOA4
APOA5
APOBEC1
APOBEC2
APOBEC4
APOL5
APRT
AQP11
AQP3
AQP4
AQP5
AQP8
ARAP3
ARC
ARF1P1
ARF1P3
ARF4P2
ARF4P4
ARG1
ARGLU1
ARHGAP22-IT1
ARHGAP24
ARHGAP26-AS1
ARHGAP26-IT1
ARHGAP31-AS1
ARHGAP32
ARHGAP35
ARHGAP36
ARHGAP39
ARHGAP40
ARHGAP6
ARHGDIB
ARHGEF10L
ARHGEF16
ARHGEF37
ARHGEF38-IT1
ARHGEF3-AS1
ARHGEF7-AS1
ARHGEF7-IT1
ARHGEF9-IT1
ARID3C
ARID4A
ARID5A
ARID5B
ARL13A
ARL14
ARL15
ARL2BPP1
ARL2BPP10
ARL2BPP4
ARL2BPP6
ARL3
ARL4D
ARL5AP3
ARL5B
ARL6IP1P1
ARL8A
ARMC2
ARMCX1
ARMS2
ARNTL
ARPP21
ARPP21-AS1
ARR3
ARRDC2
ARRDC4
ARSA
ARSH
ARSI
ARSJ
ART1
ARTN
ARX
ASB10
ASB17
ASCC3
ASCL2
ASCL3
ASCL4
ASCL5
ASIC1
ASIC3
ASIC5
ASIP
ASNSD1
ASNSP3
ASPDH
ASPM
ASTL
ASUN
ASXL3
ATAT1
ATF3
ATG10-AS1
ATG12P2
ATG3P1
ATG4C
ATHL1
ATOH1
ATOH7
ATOH8
ATP11B
ATP1B3-AS1
ATP2B2-IT1
ATP2B2-IT2
ATP2B4
ATP4A
ATP4B
ATP5F1P1
ATP5G1P1
ATP5LP7
ATP6V0B
ATP6V0CP1
ATP6V1B1
ATP6V1G1P2
ATP6V1G1P4
ATP6V1G1P6
ATP6V1G3
ATP8A1
ATPIF1
ATXN7
ATXN7L1
ATXN7L2
AVPI1
AVPR1A
AVPR1B
AVPR2
AWAT1
AWAT2
AXIN1
B3GALT2
B3GALT4
B3GALT6
B3GALTL
B3GNT1
B3GNT3
B4GALNT2
B4GALNT3
B4GALNT4
B4GALT7
BAATP1
BACH1-IT3
BAG3
BAI1
BAI2
BAI3
BAIAP2L2
BAMBI
BARHL1
BARHL2
BARX1
BATF
BATF2
BATF3
BBOX1
BBS10
BBS12
BCHE
BCL11B
BCL2
BCL2L1
BCL3
BCL6B
BCMO1
BCORL1
BECN1P1
BEND4
BEND5
BEST4
BFSP2
BHLHA15
BHLHA9
BIK
BIN1
BIRC7
BMP10
BMP15
BMP2
BMP4
BMP5
BMPR1B
BMX
BNC1
BPESC1
BPGM
BPIFA1
BPIFA2
BPIFA3
BPIFA4P
BPIFB2
BPIFB3
BPIFB6
BPIFC
BRD7P6
BRMS1
BRPF3
BRS3
BRSK2
BRWD1-AS1
BRWD1-IT2
BSN
BSPH1
BST2
BSX
BTAF1
BTBD16
BTBD17
BTBD9-AS1
BTC
BTF3P15
BTG2
BTG4
BTK
BTLA
BTN1A1
BTNL10
BTNL2
BTRC
BUD13
BX322557.10
BX682235.1
BYSL
C10orf113
C10orf115
C10orf120
C10orf35
C10orf54
C10orf62
C10orf71-AS1
C10orf85
C10orf90
C10orf99
C11orf40
C11orf42
C11orf45
C11orf53
C11orf68
C11orf84
C11orf85
C11orf86
C11orf87
C11orf89
C11orf94
C12orf63
C12orf66
C12orf68
C12orf74
C12orf80
C13orf35
C14orf166B
C14orf177
C14orf28
C15orf26
C15orf32
C15orf53
C15orf59
C16orf11
C16orf47
C16orf78
C16orf90
C16orf91
C17orf112
C17orf50
C17orf53
C17orf59
C17orf67
C17orf74
C17orf82
C17orf96
C18orf42
C18orf63
C19orf18
C19orf38
C19orf67
C19orf69
C19orf77
C19orf81
C1GALT1C1
C1orf111
C1orf116
C1orf132
C1orf137
C1orf138
C1orf148
C1orf162
C1orf172
C1orf177
C1orf185
C1orf189
C1orf192
C1orf198
C1orf227
C1orf233
C1orf53
C1orf65
C1orf68
C1orf94
C1QA
C1QB
C1QC
C1QL3
C1QTNF1-AS1
C1QTNF4
C20orf195
C20orf197
C20orf201
C20orf202
C20orf62
C20orf78
C20orf85
C20orf96
C21orf119
C21orf33
C21orf54
C22orf31
C2CD4C
C2CD4D
C2orf40
C2orf44
C2orf53
C2orf57
C2orf66
C2orf70
C2orf72
C2orf73
C2orf76
C3AR1
C3orf14
C3orf20
C3orf22
C3orf36
C3orf37
C3orf55
C3orf58
C3orf79
C3orf84
C3P1
C4BPAP2
C4orf32
C4orf47
C4orf48
C4orf6
C5orf30
C5orf46
C5orf47
C5orf48
C5orf50
C5orf51
C5orf54
C6
C6orf1
C6orf100
C6orf118
C6orf163
C6orf211
C6orf222
C6orf226
C6orf58
C6orf70
C6orf99
C7orf31
C7orf33
C7orf34
C7orf57
C7orf60
C7orf62
C7orf66
C7orf72
C8A
C8G
C8orf4
C8orf47
C8orf48
C8orf87
C9orf135
C9orf141
C9orf142
C9orf156
C9orf163
C9orf170
C9orf171
C9orf50
C9orf53
C9orf62
C9orf84
CA10
CA8
CAAP1
CABIN1
CABLES2
CABS1
CACHD1
CACNA1C-AS3
CACNA1C-AS4
CACNA1C-IT1
CACNA1C-IT2
CACNA1C-IT3
CACNA1G-AS1
CACNA2D1
CACNA2D4
CACNG1
CACNG2
CACNG5
CACNG6
CACNG7
CACYBPP3
CADM2
CADM4
CADPS2
CAHM
CALB2
CALCR
CALHM3
CALML5
CALML6
CALR4P
CALU
CALY
CAMK2D
CAMKV
CAMP
CAMSAP2
CAMSAP3
CAMTA1-IT1
CAPNS1P1
CAPNS2
CAPSL
CAPZA3
CARD10
CARD18
CARTPT
CASC7
CASC8
CASKIN2
CASKP1
CASP12
CASR
CAT
CATSPER4
CAV1
CAV3
CBLC
CBX1P5
CBX2
CBX3P6
CBX4
CBX5P1
CBX8
CCDC102A
CCDC11
CCDC112
CCDC116
CCDC11P1
CCDC126
CCDC134
CCDC138
CCDC140
CCDC147
CCDC147-AS1
CCDC154
CCDC167
CCDC168
CCDC173
CCDC177
CCDC179
CCDC27
CCDC28A
CCDC34P1
CCDC42
CCDC54
CCDC63
CCDC70
CCDC71
CCDC80
CCDC85B
CCDC89
CCDC97
CCER1
CCIN
CCK
CCKAR
CCL1
CCL11
CCL13
CCL17
CCL18
CCL19
CCL20
CCL21
CCL24
CCL25
CCL26
CCL7
CCL8
CCNA1
CCNB1
CCNE1
CCNO
CCNT1
CCNY
CCR12P
CCR7
CCR9
CD14
CD164L2
CD180
CD2
CD207
CD244
CD248
CD274
CD34
CD3E
CD5
CD53
CD58
CD5L
CD69
CD7
CD79A
CD79B
CD86
CDA
CDC25B
CDC37L1
CDC42EP2
CDC45
CDC7
CDCA2
CDH16
CDH22
CDH23-AS1
CDH26
CDH5
CDK16
CDK20
CDKL4
CDKN1A
CDKN1B
CDKN2AIP
CDKN2AIPNLP3
CDKN2C
CDKN2D
CDKN3
CDR2L
CDRT7
CDRT8
CDS1
CDX2
CDX4
CDYL2
CEACAM20
CEACAMP4
CEBPG
CECR3
CECR6
CELA1
CELF2-AS1
CELF3
CENPB
CENPQ
CENPW
CEP120
CEP170B
CEP85L
CER1
CETN1
CETN2
CETN4P
CETP
CFD
CFL1P8
CFL2
CGA
CH25H
CHAC1
CHAC2
CHCHD2P5
CHCHD3P2
CHCHD4P2
CHCHD4P5
CHGA
CHIAP1
CHIAP3
CHIC2
CHKB-AS1
CHMP1AP1
CHMP2A
CHODL-AS1
CHRM3-AS1
CHRM4
CHRNA1
CHRNA9
CHST10
CHST14
CHST15
CHST2
CHST7
CHST8
CHST9
CIB3
CIB4
CILP
CILP2
CITED2
CITED4
CITF22-24E5.1
CIZ1
CKAP5
CLCA1
CLCN4
CLDN17
CLDN20
CLDN25
CLDN5
CLDN8
CLEC11A
CLEC14A
CLEC19A
CLEC2L
CLEC4F
CLEC6A
CLECL1
CLGN
CLIC3
CLIP4
CLOCK
CLPS
CLPSL2
CLPTM1
CLRN2
CLRN3
CLVS2
CLYBL-AS1
CLYBL-AS2
CMAHP
CMAS
CMIP
CMKLR1
CMPK2
CMTM3
CMTM5
CMTM8
CNFN
CNGA2
CNGA3
CNGA4
CNOT4P1
CNPY1
CNPY3
CNRIP1
CNST
CNTD2
CNTFR
CNTN3
CNTN4-AS2
CNTN6
COL18A1-AS1
COL18A1-AS2
COL25A1
COL26A1
COL2A1
COL4A1
COL4A5
COL5A1-AS1
COL5A2
COL6A1
COL6A4P1
COL6A4P2
COL8A2
COL9A2
COMMD8
COMTD1
COPG1
COPS8P3
CORO2B
COX4I2
COX5BP1
COX5BP3
COX6A2
COX7A2P1
CPA2
CPA3
CPA6
CPB2
CPE
CPEB4
CPLX1
CPLX2
CPN1
CPNE5
CPNE9
CPO
CPSF3
CPXCR1
CPXM1
CRABP1
CRABP2
CRCT1
CREBL2
CREBZF
CREG1
CRH
CRHBP
CRIP2
CRISP1
CRNDE
CRP
CRPP1
CRYAA
CRYBA1
CRYBA2
CRYBA4
CRYBB1
CRYBB3
CRYGA
CRYL1
CRYZP1
CSF2
CSF3
CSK
CSN1S1
CSN2
CSN3
CSPG5
CSRNP1
CSRNP2
CST11
CST12P
CST13P
CST6
CST7
CST8
CST9LP1
CTA-109P11.1
CTA-150C2.13
CTA-221G9.7
CTA-249B10.1
CTA-276F8.2
CTA-280A3__B.2
CTA-298G8.2
CTA-299D3.8
CTA-29F11.1
CTA-31J9.2
CTA-326K9.1
CTA-339C12.1
CTA-342B11.1
CTA-363E19.2
CTA-363E6.1
CTA-369K23.1
CTA-392C11.1
CTA-392C11.2
CTA-397C4.2
CTA-397H3.3
CTA-445C9.14
CTA-503F6.2
CTA-796E4.4
CTA-797E19.1
CTA-929C8.7
CTA-929C8.8
CTA-941F9.9
CTA-992D9.7
CTB-105L4.2
CTB-107P3.1
CTB-111F10.1
CTB-113I20.2
CTB-113P19.5
CTB-114C7.4
CTB-11I22.2
CTB-131K11.1
CTB-138E5.1
CTB-140J7.2
CTB-147C13.1
CTB-14A14.1
CTB-158E9.1
CTB-164N12.1
CTB-174D11.1
CTB-174D11.2
CTB-178M22.2
CTB-179I1.1
CTB-179I1.2
CTB-179I1.3
CTB-180C19.1
CTB-187M2.3
CTB-191D16.1
CTB-1H10.1
CTB-23I7.1
CTB-26E19.1
CTB-27N1.1
CTB-30L5.1
CTB-31N19.3
CTB-31O20.8
CTB-32P11.1
CTB-33O18.1
CTB-33O18.2
CTB-35F21.2
CTB-36H16.2
CTB-39G8.2
CTB-40H15.4
CTB-41I6.1
CTB-41I6.2
CTB-43E15.1
CTB-43E15.2
CTB-47B8.4
CTB-4E7.1
CTB-51A17.1
CTB-52I2.3
CTB-54I1.1
CTB-57H20.1
CTB-58E17.2
CTB-66B24.1
CTB-70G10.1
CTB-73N10.1
CTB-75G16.3
CTB-77H17.1
CTB-78F1.2
CTB-78H18.1
CTB-85P21.2
CTC-137K3.1
CTC-205M6.5
CTC-218B8.3
CTC-218H9.1
CTC-228N24.2
CTC-229L21.1
CTC-232P5.1
CTC-232P5.3
CTC-236F12.4
CTC-239J10.1
CTC-255N20.1
CTC-261N6.1
CTC-261N6.3
CTC-264K15.6
CTC-264O10.1
CTC-264O10.2
CTC-265N9.1
CTC-268N12.2
CTC-273B12.10
CTC-276P9.1
CTC-276P9.2
CTC-276P9.3
CTC-280C13.1
CTC-281M20.4
CTC-296K1.4
CTC-297N7.1
CTC-304I17.2
CTC-304I17.3
CTC-304I17.5
CTC-313D10.1
CTC-321K16.4
CTC-325H20.2
CTC-325J23.3
CTC-327F10.1
CTC-327F10.4
CTC-327F10.5
CTC-329D1.3
CTC-329H14.4
CTC-332L22.1
CTC-336P14.1
CTC-338M12.1
CTC-338M12.2
CTC-339D2.1
CTC-340I23.2
CTC-342P15.1
CTC-347C20.1
CTC-348L5.1
CTC-350I8.1
CTC-353G13.1
CTC-360G5.1
CTC-360P9.1
CTC-360P9.2
CTC-360P9.3
CTC-360P9.4
CTC-360P9.5
CTC-369M3.1
CTC-378H22.1
CTC-378H22.2
CTC-379B2.4
CTC-394G3.1
CTC-394G3.2
CTC-400I9.1
CTC-400I9.2
CTC-400I9.3
CTC-412M14.5
CTC-419K13.1
CTC-425O23.2
CTC-428G20.2
CTC-428G20.3
CTC-430J12.2
CTC-436K13.2
CTC-436K13.5
CTC-439O9.3
CTC-444N24.8
CTC-447K7.1
CTC-448D22.1
CTC-448F2.4
CTC-459F4.7
CTC-461F20.1
CTC-465D4.1
CTC-471C19.1
CTC-471C19.2
CTC-471F3.6
CTC-479C5.6
CTC-484P3.3
CTC-493L21.1
CTC-493L21.2
CTC-498M16.4
CTC-503J8.4
CTC-503J8.6
CTC-503K11.2
CTC-505O3.2
CTC-518B2.10
[truncated: 8,041 more rows]
