# Supplementary material for: Assessing characteristics of RNA amplification methods for single cell RNA sequencing
Source: BMC Genomics. 2016 Nov 24;17:966. doi: 10.1186/s12864-016-3300-3 (PMC5122016; doi:10.1186/s12864-016-3300-3)
Supplement: Additional file 9: — Precision outliers. Genes with residuals within the upper or lower 1%ile with respect to regression of standard deviation on the mean (see Methods). “Gene set” indicates whether gene is classified as computationally unambiguous (1) or not (2). Only genes whose mean is within the range of fitted model were included. Column values indicate whether indicate whether the gene standard deviation is unexpectedly low (L) or high (H), given mean. (XLS 114 kb) [file 12864_2016_3300_MOESM5_ESM.xls]

## Sheet: Additional file 5
Additional file 5: Gene detection logistic regression model
Method	Coefficient	Estimate	S.E.	Wald Z	Pr(>|Z|)
aRNA	(Intercept)	-0.742638	0.238365	-3.11554	0.00183606
aRNA	√M	2.82119	0.0378389	74.5578	0
aRNA	log(M)√M	-0.414	0.0128352	-32.255	2.99385e-228
aRNA	log(L)	0.504051	0.0148581	33.9242	2.92938e-252
aRNA	G^-2	-1.87926	0.146906	-12.7923	1.81004e-37
aRNA	log(G) G^-2	-1.22098	0.104556	-11.6777	1.65649e-31
aRNA	S	0.617421	0.0544398	11.3413	8.18852e-30
aRNA	A	0.370295	0.0214071	17.2978	4.88863e-67
SmartSeq	(Intercept)	0.235149	0.21205	1.10893	0.26746
SmartSeq	√M	2.2798	0.0327388	69.636	0
SmartSeq	log(M)√M	-0.276239	0.0119514	-23.1135	3.38891e-118
SmartSeq	log(L)	0.557754	0.0133274	41.8501	0
SmartSeq	G^-2	-1.86412	0.130241	-14.3128	1.82015e-46
SmartSeq	log(G) G^-2	-1.11195	0.0929297	-11.9655	5.38903e-33
SmartSeq	S	1.14443	0.0477749	23.9546	8.2699e-127
SmartSeq	A	0.215446	0.0190891	11.2863	1.53283e-29
NuGen	(Intercept)	-1.63472	0.293078	-5.57777	2.43627e-08
NuGen	√M	2.80268	0.0451851	62.0267	0
NuGen	log(M)√M	-0.45498	0.0146827	-30.9875	7.93738e-211
NuGen	log(L)	0.671336	0.0184413	36.4039	3.69658e-290
NuGen	G^-2	-1.71646	0.181008	-9.48279	2.47572e-21
NuGen	log(G) G^-2	-1.0936	0.128556	-8.50676	1.78861e-17
NuGen	S	1.19945	0.0677566	17.7024	4.0211e-70
NuGen	A	0.27992	0.0261836	10.6907	1.12568e-26
All	D^-2	-1.1223	0.0270713	-41.4572	0
Comparisons of coefficients across methods
		SmartSeq					NuGen
	Coefficient	Estimate	S.E.	Wald Z	Pr(>|Z|)	Signif.	Estimate	S.E.	Wald Z	Pr(>|Z|)	Signif.
aRNA	(Intercept)	0.977787	0.318816	3.06693	0.00216266		-0.892082	0.377704	-2.36185	0.0181839
	√M	-0.54139	0.0500334	-10.8206	2.75037e-27	*	-0.0185065	0.058919	-0.314101	0.753444
	log(M)√M	0.137761	0.0175378	7.85509	3.99501e-15	*	-0.0409801	0.0195019	-2.10134	0.0356113
	log(L)	0.0537036	0.0199595	2.69063	0.00713172		0.167285	0.0236809	7.06414	1.61614e-12	*
	G^-2	0.015145	0.196326	0.0771417	0.938511		0.162805	0.23312	0.698373	0.484944
	log(G) G^-2	0.109031	0.139885	0.779433	0.435725		0.127382	0.165707	0.768722	0.442058
	S	0.52701	0.0724302	7.2761	3.43609e-13	*	0.58203	0.0869175	6.69635	2.13689e-11	*
	A	-0.154849	0.028682	-5.39883	6.70782e-08	*	-0.0903756	0.0338205	-2.67221	0.00753536
		SmartSeq
	Coefficient	Estimate	S.E.	Wald Z	Pr(>|Z|)	Signif.
NuGen	(Intercept)	-1.86987	0.36157	-5.17152	2.32194e-07	*
	√M	0.522884	0.0557889	9.37253	7.08142e-21	*
	log(M)√M	-0.178741	0.0189319	-9.44124	3.68378e-21	*
	log(L)	0.113581	0.0227515	4.99224	5.96819e-07	*
	G^-2	0.14766	0.222995	0.662169	0.507863
	log(G) G^-2	0.0183511	0.158627	0.115687	0.907901
	S	0.0550205	0.0829051	0.663656	0.506911
	A	0.0644735	0.0324032	1.98973	0.0466208
* Significant at a Bonferonni-corrected p-value of 0.05.
