# Supplementary material for: Assessing characteristics of RNA amplification methods for single cell RNA sequencing
Source: BMC Genomics. 2016 Nov 24;17:966. doi: 10.1186/s12864-016-3300-3 (PMC5122016; doi:10.1186/s12864-016-3300-3)
Supplement: Additional file 10: — Accuracy outliers. Genes were identified as accuracy outliers if its median fold deviation, taken across dilution replicates, was contained in the upper or lower 1%ile of all considered genes (see Methods). Columns labeled by single-cell protocol contain an “H” if a gene was identified as an overestimated outlier, and an “L” if a gene was identified as an underestimated outlier. “Gene set” indicates whether gene is classified as computationally unambiguous (1) or not (2). (XLS 218 kb) [file 12864_2016_3300_MOESM6_ESM.xls]

## Sheet: Additional file 6
Additional file 6: Gene detection logistic regression fit and validation
Data	Validation	Truncated	ERCC	100 pg. excl. SmartSeq
Sample size	35889	5000	1750	5000
Normalized Pearson chi-square	-1.23569	-0.249933	-3.03753	6.90908
p-value	0.216572	0.802639	0.00238523	4.87813e-12
Normalized sum-of-squares	-1.20338	-0.459927	-4.10451	8.17789
p-value	0.228829	0.645568	4.0518e-05	2.88847e-16
AUC (model)	0.907 ± 0.006	0.903 ± 0.006	0.911 ± 0.006	0.820 ± 0.008
AUC (molecules)	0.888 ± 0.006	0.890 ± 0.006	0.887 ± 0.006	0.792 ± 0.008
