# Supplementary material for: Assessing characteristics of RNA amplification methods for single cell RNA sequencing
Source: BMC Genomics. 2016 Nov 24;17:966. doi: 10.1186/s12864-016-3300-3 (PMC5122016; doi:10.1186/s12864-016-3300-3)
Supplement: Additional file 11: — Measurement reliability at low sequencing depth. As Fig. 4k–m, but using low-depth in silico samples in place of individual 10 pg. replicates. (A) aRNA. (B) SmartSeq Plus. (C) NuGen. (XLS 329 kb) [file 12864_2016_3300_MOESM7_ESM.xls]

## Sheet: Additional file 7
Additional file 7: Probability of gene recovery
Expected number of input molecules	Prob (>0 molecules in tube)	Probability of detection
		aRNA			SmartSeq			NuGen
		Prob.	95% C.I.		Prob.	95% C.I.		Prob.	95% C.I.
1	0.632121	0.170612	0.165303	0.176055	0.34507	0.337385	0.352837	0.206623	0.199192	0.214256
2.99573	0.95	0.42416	0.414271	0.434109	0.622636	0.613741	0.631449	0.459793	0.447328	0.472308
4.60517	0.99	0.573195	0.563054	0.583275	0.743927	0.736343	0.751366	0.592734	0.580318	0.605032
9.21034	0.9999	0.797336	0.789069	0.805359	0.894436	0.889285	0.899375	0.784455	0.774482	0.794104
Probability of detection		Number of molecules
		aRNA			SmartSeq			NuGen
0.5		3.748			1.941			3.42
0.9		15.138			9.544			18.507
