# Supplementary material for: Assessing characteristics of RNA amplification methods for single cell RNA sequencing
Source: BMC Genomics. 2016 Nov 24;17:966. doi: 10.1186/s12864-016-3300-3 (PMC5122016; doi:10.1186/s12864-016-3300-3)
Supplement: Additional file 12: — Normalized read counts and expectation for ERCC transcripts. A–B. ERCC transcripts are found along the x-axis, ordered by expected number of input molecules. Axis labels are in the format of “ERCC spike-in ID, expected number of input molecules”. Points indicate the normalized read count for one transcript in one sample. Horizontal gray lines and background gray boxes indicate the expected normalized read count and a 95% CI under a Poisson model of dilution. Wide red horizontal lines indicate mean normalized read counts across all ERCC transcripts with a common expected number of input molecule, and red boxes indicate mean ± 2 × s.e.m. (A) aRNA. (B) SmartSeq Plus. (XLS 964 kb) [file 12864_2016_3300_MOESM8_ESM.xls]

## Sheet: Additional file 8
Additional file 8: Gene detection outliers
		aRNA			SmartSeq			NuGen			# methods
Gene	Gene set	Outlier?	Detected / undetected	Ave. delta dev.	Outlier?	Detected / undetected	Ave. delta dev.	Outlier?	Detected / undetected	Ave. delta dev.
AB019441.29	2	1	D	6.12652	1	D	4.79647	1	D	6.14598	3
ABHD17A	2	0		0.570545	1	U	4.69839	0		1.63769	1
ABHD17AP3	2	1	D	4.83601	0		1.39051	0		0.035214	1
AC000089.3	2	1	D	6.74207	1	D	4.41772	1	D	6.01405	3
AC004386.4	2	1	D	6.29941	0		2.67014	1	D	4.39439	2
AC004453.8	2	1	D	6.28105	1	D	4.47449	1	D	5.77288	3
AC005019.2	2	1	D	7.12892	0		1.60584	0		2.25895	1
AC005262.4	2	1	D	5.28333	0		1.37465	1	D	5.7552	2
AC005795.1	2	0		1.36455	1	D	4.40888	0		2.17474	1
AC005884.1	2	1	D	4.95145	0		1.78494	0		3.91684	1
AC007163.4	2	0		0.70722	0		1.70752	1	D	4.95147	1
AC007192.6	2	1	D	5.05545	0		3.33187	0		1.94104	1
AC007228.9	2	1	D	4.82848	0		3.55289	0		1.86854	1
AC007229.3	2	0		2.67673	1	D	4.00546	0		2.01913	1
AC007238.1	2	1	D	4.18068	1	D	4.0146	1	D	4.38415	3
AC007318.5	2	1	D	7.14923	1	D	5.3443	1	D	5.95428	3
AC007383.4	2	1	D	4.43879	0		3.40657	0		3.03314	1
AC007383.6	2	1	D	5.0518	0		1.71003	1	D	6.81921	2
AC008427.2	2	1	D	5.06848	0		0.823452	1	D	4.42618	2
AC008850.3	2	1	D	7.59473	0		0.516166	0		2.62765	1
AC009245.3	2	1	D	6.35666	1	D	4.7921	1	D	5.80109	3
AC009362.2	2	1	D	7.725	1	D	5.5385	1	D	6.95161	3
AC009413.2	2	1	D	7.72926	0		1.76226	1	D	6.6629	2
AC009501.4	2	0		1.88357	0		1.91072	1	D	4.27877	1
AC010677.5	2	1	D	6.9947	0		3.73174	0		2.85468	1
AC010733.5	2	1	D	6.074	0		1.52602	0		3.85773	1
AC015849.19	2	0		3.42741	1	D	5.02077	0		3.88814	1
AC016712.2	2	1	D	7.30311	1	D	5.88343	0		0.0211731	2
AC016734.2	2	1	D	6.44753	0		2.23279	1	D	4.55228	2
AC018737.6	2	1	D	6.71084	0		1.71482	0		2.58867	1
AC020983.5	2	1	D	5.47865	0		0.92734	0		0.535727	1
AC021016.7	2	1	D	6.9212	0		1.97772	0		3.75267	1
AC022182.2	2	1	D	4.89295	0		3.85496	0		3.99192	1
AC022210.2	2	1	D	6.60501	0		3.93257	0		3.28236	1
AC026271.5	2	0		3.75736	1	D	5.27943	0		1.73926	1
AC064852.5	2	1	D	4.87029	0		1.23786	0		3.1538	1
AC068620.1	1	0		0.350022	1	D	4.77778	0		1.22196	1
AC074183.4	2	1	D	4.08474	0		0.496965	1	D	4.46611	2
AC078994.2	2	1	D	7.06895	0		3.2568	0		1.13859	1
AC079922.2	2	1	D	8.73336	0		3.74271	1	D	7.71987	2
AC083873.4	2	0		1.44455	0		3.43309	1	D	4.24419	1
AC091633.2	2	1	D	5.20256	0		1.13714	1	D	4.29409	2
AC091814.3	2	0		3.19056	1	U	4.05839	0		3.53848	1
AC092155.1	2	1	D	6.75622	0		1.93402	0		1.82309	1
AC092171.4	2	1	D	4.54932	0		3.30484	0		3.14151	1
AC092641.2	2	1	D	4.56103	0		0.480439	0		2.71295	1
AC092669.3	2	1	U	6.95041	1	U	6.81639	1	U	4.56151	3
AC092798.2	2	1	D	6.62752	0		1.58199	1	D	4.56144	2
AC093106.5	2	0		3.22331	0		3.57418	1	D	5.98021	1
AC096664.1	2	1	D	8.59708	1	D	4.3592	1	D	6.90524	3
AC097523.1	2	1	D	7.2709	0		1.35885	0		2.68766	1
AC097523.2	2	0		2.80815	0		3.51438	1	D	4.50016	1
AC099522.2	2	0		2.94622	1	D	4.68025	0		3.45899	1
AC104297.1	2	0		3.88009	0		2.933	1	D	4.17153	1
AC104306.1	2	1	D	8.59378	1	D	4.2902	1	D	6.82563	3
AC139452.2	2	1	D	5.44639	0		2.71815	0		2.67225	1
ACO2	2	1	U	4.05817	0		0.026927	0		0.913655	1
ACTBP2	2	0		1.60649	1	D	5.01394	1	D	6.89086	2
AF038458.5	2	1	D	4.27879	0		1.40033	0		0.0493982	1
AGPAT1	2	1	U	4.3642	0		0.508314	0		1.51404	1
AKAP17A	2	1	U	4.51268	1	U	4.51947	1	U	4.23646	3
AKAP2	2	1	U	6.63422	0		3.22733	1	U	6.2006	2
AL139819.1	2	0		2.72464	0		3.78557	1	U	4.73035	1
AL162389.1	2	1	U	6.11552	1	U	6.40994	0		2.5153	2
AL441883.1	2	1	D	4.47731	0		3.28376	0		3.59048	1
AL590762.6	2	1	D	4.19473	0		3.12294	0		1.71713	1
AL590867.1	2	1	U	5.53715	1	U	7.30829	1	U	6.00571	3
ANP32BP1	2	1	D	5.93086	0		1.7004	1	D	4.05772	2
ANXA2P2	2	0		3.4656	1	D	4.382	1	D	5.36378	2
AP000354.2	2	1	D	6.42954	0		0.293198	0		0.813548	1
AP000662.9	2	0		3.35877	0		1.96436	1	D	6.27433	1
AP000974.1	2	0		3.56056	1	U	4.7539	0		3.67166	1
AP002381.2	2	1	D	5.05453	0		0.923716	0		2.99399	1
ARL6IP1P3	2	0		3.93125	1	D	5.66693	0		2.9154	1
ASB14	2	1	D	4.10513	0		3.11075	0		0.0744746	1
ATF4P3	2	1	D	4.37549	0		1.91605	0		2.70208	1
ATF4P4	2	1	D	5.07308	0		2.79044	0		2.17649	1
ATP5A1P3	2	1	D	5.93082	0		3.99309	1	D	4.40165	2
ATP5A1P5	2	1	D	4.60686	0		0.880265	0		2.10728	1
ATP5C1P1	2	1	D	7.1155	0		3.6807	1	D	4.90606	2
ATP5EP2	2	1	D	6.18351	1	D	4.55967	0		3.33207	2
ATP5L2	2	1	D	4.74609	0		1.75213	0		3.37358	1
ATP6V0C	2	1	U	4.38709	0		2.23379	0		1.30633	1
ATP6V0CP3	2	0		0.432831	0		0.501219	1	D	5.43971	1
ATP8B5P	2	1	D	5.70767	0		2.54981	0		3.2157	1
BIN3	2	1	U	4.05749	0		0.892374	0		2.20258	1
BIVM-ERCC5	2	0		3.42142	1	U	4.18926	0		3.82213	1
BTF3P13	2	1	D	4.68237	0		0.886199	0		1.02683	1
C12orf50	2	0		3.90508	1	U	4.66685	1	U	5.82369	2
C12orf55	2	0		3.00663	0		3.65208	1	U	5.16082	1
C1orf192	1	0		3.3947	0		2.94567	1	D	4.89506	1
C2orf15	2	0		2.41117	0		1.46654	1	U	4.07524	1
C4A	2	1	U	5.5808	1	U	4.83073	1	U	4.00881	3
C4B	2	1	U	4.18535	1	U	4.18507	0		3.39932	2
CALM1P1	2	1	D	4.43243	0		2.78514	1	D	4.12986	2
CALM2P2	2	0		3.69486	1	D	6.16674	1	D	5.86515	2
CALM2P3	2	1	D	5.2502	1	D	6.02524	1	D	6.40259	3
CAPN3	2	1	U	5.04356	0		1.27522	0		2.56163	1
CBX3P9	2	0		2.67144	0		3.21632	1	D	4.51857	1
CCT5P2	2	0		1.14658	0		3.51271	1	D	5.64208	1
CD99	2	0		2.33969	1	U	4.81298	0		2.84711	1
CDC42P6	2	0		3.98337	1	D	5.27617	1	D	6.72993	2
CDR1	2	1	D	6.57926	1	D	4.72543	1	D	7.15869	3
CDYL2	1	1	U	4.99484	0		0.86027	0		2.36658	1
CHCHD2P6	2	1	D	6.73605	1	D	4.92309	1	D	6.58288	3
COX20P1	2	1	D	4.78078	0		3.9143	1	D	4.69693	2
COX20P2	2	1	D	6.07455	0		0.917971	1	D	4.28952	2
COX6A1P2	2	1	D	6.99437	1	D	5.61419	1	D	7.09846	3
CTA-242H14.1	2	1	D	7.81867	0		2.07612	1	D	6.76045	2
CTA-351J1.1	2	0		0.653505	0		1.19281	1	D	4.73853	1
CTA-85E5.6	2	0		1.30679	1	D	5.46129	0		0.0309933	1
CTB-118N6.1	2	1	D	4.86687	1	D	4.64925	1	D	6.25312	3
CTB-13H5.1	2	1	D	7.53283	1	D	5.57533	1	D	6.62453	3
CTB-33G10.1	2	1	D	7.15937	0		2.37228	1	D	6.77867	2
CTB-54D4.1	2	1	D	7.19184	1	D	4.7892	1	D	4.13535	3
CTC-232P5.4	2	1	D	5.58925	0		1.16325	0		0.0726501	1
CTC-260E6.6	2	1	U	4.61487	0		2.56876	0		3.10653	1
CTC-308K20.3	2	1	D	5.41488	1	D	4.62978	1	D	5.10042	3
CTC-398G3.2	2	1	D	7.86529	0		0.667524	0		2.57748	1
CTC-438O3.1	2	1	D	4.00925	0		1.51755	0		0.868877	1
CTC-451P13.1	2	1	D	7.28432	1	D	4.37531	1	D	5.23014	3
CTC-471F3.4	2	1	D	4.54667	0		2.67417	0		3.01512	1
CTC-484M2.1	2	1	D	5.97691	0		2.28964	0		3.34077	1
CTC-505O3.1	2	1	D	7.0012	0		2.75057	0		1.1396	1
CTC-788C1.1	2	1	D	9.00703	1	D	6.93787	1	D	7.88661	3
CTD-2002H8.2	2	1	D	4.45816	1	D	4.13155	0		1.98065	2
CTD-2013N17.1	2	1	D	6.16252	0		3.24481	0		2.79768	1
CTD-2033A16.2	2	0		3.65432	1	D	4.36074	1	D	5.47079	2
CTD-2086L14.1	2	1	D	7.21535	0		0.906142	0		0.614605	1
CTD-2158P22.4	2	1	D	4.11021	0		0.537887	0		1.17793	1
CTD-2161E19.1	2	1	D	7.16563	0		3.28827	0		2.55576	1
CTD-2186M15.1	2	1	D	7.94889	0		3.23965	0		0.0138754	1
CTD-2192J16.15	2	1	D	6.70082	1	D	5.3381	1	D	6.94653	3
CTD-2270N23.1	2	1	D	7.00681	1	D	4.24052	1	D	4.85388	3
CTD-2287O16.1	2	1	D	7.76958	1	D	5.67663	1	D	6.68218	3
CTD-2311B13.6	2	1	U	5.57972	1	U	5.95845	1	U	5.12323	3
CTD-2503O16.2	2	1	D	7.95859	0		1.33031	1	D	5.88446	2
CTD-2537O9.1	1	0		0.0338189	0		0.508687	1	D	4.50087	1
CTD-2576F9.1	2	1	D	4.05438	0		0.570533	0		3.86101	1
CTD-2636A23.2	2	1	D	5.99689	0		3.27437	0		3.95485	1
CTD-3035D6.1	2	1	D	8.62281	1	D	6.77214	0		2.52838	2
CTD-3131K8.3	2	1	D	4.83016	1	D	5.82512	1	D	6.5002	3
CTSG	1	0		3.72223	0		1.40196	1	D	4.08422	1
CYSLTR1	2	0		2.91077	1	U	4.1142	1	U	4.25611	2
DAZAP2P1	2	0		0.276442	1	D	5.23986	1	D	4.84686	2
DEXI	2	1	U	5.06401	1	U	4.30537	0		3.22104	2
DGKZP1	2	0		0.405579	1	D	4.36131	0		1.69518	1
DIABLO	2	1	U	4.9023	0		0.935597	1	U	4.17055	2
DNAJA1P3	2	0		2.46592	0		3.66247	1	D	4.33715	1
DNAJC19P9	2	1	D	6.69108	1	D	5.64566	1	D	4.44233	3
DNM3OS	1	0		0.887307	0		3.87414	1	D	4.93012	1
EDC4	2	1	U	4.54664	0		1.02207	0		1.87931	1
EEF1A1P11	2	1	D	6.66164	1	D	4.75489	1	D	5.83664	3
EEF1A1P12	2	1	D	6.14987	1	D	4.60709	1	D	4.49522	3
EEF1A1P13	2	1	D	5.31196	1	D	4.3223	1	D	5.41339	3
EEF1A1P16	2	0		1.00275	1	D	4.1892	0		2.85208	1
EEF1A1P19	2	1	D	4.51982	0		3.35276	0		2.53912	1
EEF1A1P22	2	1	D	4.09006	0		2.81975	0		1.82979	1
EEF1A1P25	2	0		3.753	1	D	4.29439	0		2.2613	1
EEF1A1P29	2	0		2.54384	0		3.48777	1	D	4.00695	1
EEF1A1P5	2	1	D	5.53851	0		3.92576	1	D	4.64274	2
EEF1A1P6	2	1	D	4.83739	0		3.30088	0		2.96739	1
EEF1A1P9	2	1	D	7.13835	1	D	5.29704	1	D	6.50406	3
EEF1B2P2	2	1	D	7.24113	0		3.72926	1	D	6.21269	2
EEF1B2P3	2	1	D	6.8716	1	D	5.38497	1	D	6.53957	3
EEF1DP1	2	1	D	7.37136	1	D	5.79164	0		2.28033	2
EEF1GP4	2	1	D	5.40793	0		0.781548	0		0.484229	1
EEF1GP5	2	1	D	6.77496	0		3.04529	1	D	6.31544	2
EFR3B	2	1	U	4.57789	0		0.84559	0		2.00501	1
EIF2S2P4	2	1	D	5.88685	1	D	4.26029	1	D	4.80397	3
EIF3CL	2	0		0.134205	0		1.49454	1	U	4.167	1
EIF3KP1	2	1	D	4.21373	0		1.18513	0		2.46103	1
EIF4A2P4	2	0		0.0554691	1	D	4.50259	1	D	6.04229	2
EIF4BP3	2	1	D	5.73977	0		3.83611	0		3.55062	1
EIF4BP6	2	0		3.51574	0		3.52592	1	D	4.27323	1
EIF4BP7	2	0		3.82169	0		3.55572	1	D	4.44379	1
EIF5AL1	2	1	D	5.13756	0		2.79384	0		3.62067	1
EIF5AP2	2	1	D	4.89817	0		1.84685	0		1.87068	1
EPN2-AS1	2	1	D	4.72599	0		0.836979	0		1.7134	1
FAM133DP	2	1	D	5.20378	0		3.72828	0		1.5894	1
FAM136BP	2	0		0.0482187	1	D	4.80801	0		1.67786	1
FAM177B	2	1	D	5.82785	0		1.12641	0		0.64058	1
FAM195B	2	1	U	4.69339	0		2.90341	0		3.13159	1
FAM60CP	2	0		2.38772	1	D	4.23287	0		3.66426	1
FAM71D	2	1	D	4.41348	0		1.40137	0		1.82731	1
FAUP1	2	1	D	7.35848	1	D	5.61142	1	D	7.14831	3
FDPSP1	2	0		1.00615	0		1.34675	1	D	4.51531	1
FEM1A	2	1	U	4.38514	1	U	4.67052	0		3.62003	2
FKSG61	2	1	U	4.83289	1	U	5.84221	0		2.68984	2
FKSG62	2	1	U	5.31223	1	U	6.2617	0		2.93699	2
FMO1	2	1	D	5.8723	0		3.86857	0		1.88029	1
FTH1P10	2	1	D	6.03942	0		3.17688	1	D	4.84698	2
FTH1P11	2	1	D	5.95898	0		3.65405	0		3.88304	1
FTH1P12	2	1	D	4.3287	0		2.0671	0		2.3506	1
FTH1P16	2	1	D	4.46085	0		2.84916	0		2.1887	1
FTH1P2	2	1	D	7.33935	1	D	4.56784	1	D	5.9086	3
FTH1P23	2	1	D	4.875	0		2.60371	0		2.59275	1
FTH1P5	2	1	D	6.41227	0		3.65306	0		0.0360377	1
FTH1P8	2	1	D	6.7963	1	D	4.72684	1	D	5.88276	3
FUNDC2P2	2	1	D	5.63883	0		2.67187	0		0.0152663	1
GAPDHP1	2	1	D	7.15716	1	D	5.56457	1	D	7.12865	3
GAPDHP21	2	0		1.09837	0		2.71577	1	D	4.05529	1
GAPDHP38	2	0		1.62988	0		3.28994	1	D	6.08779	1
GAPDHP40	2	1	D	6.38189	1	D	4.8365	1	D	5.73886	3
GAPDHP60	2	0		2.73929	1	D	4.8411	1	D	6.55196	2
GAPDHP63	2	1	D	6.16614	1	D	5.12372	1	D	6.07858	3
GAPDHP69	2	0		1.55952	0		2.11061	1	D	4.79059	1
GAPDHP70	2	1	D	4.46455	0		3.64257	1	D	4.95898	2
GAPDHP72	2	0		2.61251	1	D	5.0238	1	D	5.27138	2
GAPDHP73	2	0		1.53098	0		1.18302	1	D	4.18385	1
GDI2P2	2	0		0.0683405	0		3.42463	1	D	4.46659	1
GLULP4	2	0		0.452572	1	D	4.43967	0		1.73796	1
GNL1	2	1	U	4.60214	1	U	4.63849	1	U	4.509	3
GPR89B	2	0		2.45681	0		1.85423	1	U	4.12988	1
GS1-309P15.4	2	0		1.89182	0		2.86151	1	D	5.22913	1
GS1-44D20.1	2	1	D	4.85361	1	D	4.25587	1	D	6.77501	3
GSTO3P	2	1	D	5.61396	0		1.53327	0		2.37881	1
GTPBP6	2	0		3.6932	1	U	4.11437	0		2.91287	1
GUSBP9	2	1	U	5.04802	0		1.053	0		3.88684	1
H3F3C	2	1	D	4.24495	0		3.29652	0		2.66603	1
HCG18	2	1	U	5.09562	1	U	4.77838	1	U	4.66256	3
HIST1H1D	1	1	U	4.88058	1	U	4.7814	0		3.24188	2
HIST1H3PS1	2	1	D	6.50993	0		2.56365	0		1.14666	1
HIST2H2AA4	2	1	U	4.65039	1	U	6.06571	0		2.33235	2
HIST2H2AB	2	1	U	4.60722	0		3.67018	0		1.76201	1
HIST2H2BF	2	1	U	6.34039	1	U	5.62404	0		3.9506	2
HIST2H4A	2	1	U	4.8556	1	U	4.56399	0		3.79587	2
HIST2H4B	2	1	U	4.9297	1	U	4.6853	0		3.0808	2
HLA-E	2	1	U	5.75986	0		0.0254025	1	U	4.71402	2
HMGB1P1	2	1	D	5.48392	1	D	4.21018	0		1.87657	2
HMGB1P10	2	1	D	6.18387	1	D	5.8327	0		0.0231804	2
HMGB1P16	2	1	D	6.99707	0		0.468042	0		0.411161	1
HMGB1P20	2	1	D	5.27879	0		2.45787	0		0.379553	1
HMGN2P41	2	0		0.0808319	1	D	4.54943	0		0.900519	1
HMGN2P46	2	1	D	5.37849	0		3.01468	0		3.02356	1
HNRNPA1P10	2	0		2.87289	1	D	4.28192	0		2.20445	1
HNRNPCP2	2	0		3.91785	1	D	4.9939	1	D	5.45568	2
HNRNPH1P3	2	0		0.444873	0		1.53383	1	D	8.49665	1
HSP90AA4P	2	1	D	6.04692	1	D	4.08352	0		3.44806	2
HSP90AA6P	2	0		2.12362	1	D	5.94556	1	D	5.76046	2
HSP90AB2P	2	1	D	5.31733	1	D	4.56847	1	D	5.76895	3
HSP90AB3P	2	1	D	5.49479	0		3.85686	1	D	5.0142	2
HSPA8P1	2	0		3.48834	1	D	4.35218	1	D	5.40459	2
HSPA8P5	2	1	D	4.43923	0		3.14455	0		3.51989	1
HSPA8P9	2	0		3.96413	0		3.3712	1	D	4.32834	1
HSPD1P1	2	0		3.73216	1	D	4.99735	1	D	4.38787	2
HSPD1P5	2	1	D	5.39109	0		3.54075	1	D	4.70546	2
HYOU1	2	1	U	5.32488	0		0.0325373	0		2.41978	1
IER3	2	0		1.27389	1	U	4.07915	0		1.28062	1
IGLC2	2	0		1.55035	0		2.03826	1	D	5.2861	1
IGLC3	2	0		0.0542759	1	D	4.11603	0		0.0250907	1
IGLV2-18	2	0		1.22449	0		2.0092	1	D	6.59739	1
IL6STP1	2	0		1.20007	0		1.82503	1	D	4.39823	1
ILK	2	1	U	5.27589	0		0.927774	0		3.34519	1
KB-1208A12.3	2	1	D	4.82936	0		3.70831	0		3.87145	1
KB-1683C8.1	2	1	D	6.86018	0		3.08339	0		3.92033	1
KIAA0408	2	1	U	5.32705	0		2.09605	1	U	6.00464	2
KLHL11	1	1	U	4.47016	0		1.66067	0		1.39514	1
KRT18P11	2	0		3.11361	0		1.34471	1	D	4.69168	1
KRT18P13	2	1	D	6.25625	0		1.48172	1	D	5.30981	2
KRT18P39	2	1	D	6.31299	0		1.2056	0		3.28555	1
KRT18P54	2	1	D	7.51091	0		0.105124	1	D	5.52561	2
KRT24	2	0		0.434165	1	D	4.12096	0		0.0635602	1
KRT8P3	2	0		1.65974	0		3.21036	1	D	4.94066	1
LA16c-306E5.1	2	0		3.86315	0		0.487532	1	D	4.38811	1
LDHAP2	2	0		1.25961	1	D	4.75492	1	D	5.62262	2
LDHAP3	2	0		0.0613938	1	D	5.36291	1	D	5.03417	2
LDHAP5	2	0		1.04387	1	D	5.16457	1	D	5.47582	2
LDHAP7	2	0		0.0567199	1	D	5.03943	1	D	4.29665	2
LSAMP-AS1	2	0		0.433544	0		1.13406	1	D	4.51842	1
LUC7L2	2	0		3.24785	1	U	4.4928	0		3.78264	1
MAZ	2	1	U	6.40958	0		3.31673	0		3.50663	1
MGAT2	2	0		3.57774	0		3.76512	1	U	4.04741	1
MORF4	2	1	D	4.94572	0		3.37931	0		2.0123	1
MORF4L1P1	2	1	D	5.94948	1	D	4.95128	1	D	7.57179	3
MRPS18A	2	1	U	4.27419	0		0.433242	0		1.74085	1
MRPS18B	2	1	U	4.07263	0		0.807542	0		2.49824	1
MRPS24	2	1	U	4.30646	0		0.0492449	0		3.29825	1
MTND6P3	2	1	D	6.65361	1	D	5.16513	1	D	4.15833	3
MTRNR2L1	2	1	D	5.8191	0		3.88501	1	D	5.95782	2
MTRNR2L10	2	1	D	7.16584	1	D	5.25385	1	D	7.5266	3
MTRNR2L12	2	1	D	6.11409	1	D	4.33976	1	D	5.43258	3
MTRNR2L3	2	1	D	6.76234	1	D	4.67489	1	D	5.32306	3
MTRNR2L5	2	0		3.6462	0		3.3993	1	D	4.48342	1
MTRNR2L6	2	1	D	5.88007	1	D	4.18403	1	D	5.12922	3
MTRNR2L7	2	1	D	6.21191	1	D	5.11237	1	D	5.03139	3
MTRNR2L8	2	1	D	6.60006	1	D	4.37658	1	D	6.79247	3
MTRNR2L9	2	1	D	5.87007	1	D	4.33689	1	D	6.13713	3
MYL6P3	2	0		2.96085	0		1.3465	1	D	4.79686	1
NACA3P	2	1	D	7.17337	1	D	5.08897	1	D	6.1928	3
NACAP1	2	1	D	5.78457	0		3.73581	1	D	4.87499	2
NAP1L1P1	2	1	D	5.46762	1	D	4.26549	1	D	4.77503	3
NBPF23	2	0		1.79782	1	D	5.17825	1	D	5.10234	2
NDUFV2P1	2	1	D	4.06948	0		3.40728	0		3.74635	1
NEU1	2	1	U	4.73127	0		1.3813	0		2.10658	1
NME2P1	2	1	D	7.89771	1	D	5.77433	1	D	7.9159	3
NPIPA7	2	1	U	4.20046	1	U	5.09001	1	U	4.04356	3
NPM1P24	2	1	D	5.0601	0		2.18304	0		3.00849	1
NPM1P39	2	1	D	4.91418	0		3.65547	1	D	5.0164	2
NPM1P46	2	1	D	5.36821	0		3.79708	0		2.65703	1
NPM1P5	2	0		2.97861	0		2.38398	1	D	4.86926	1
NSFP1	2	0		3.80055	1	U	4.34493	0		2.70016	1
OR51B6	1	0		0.0516371	1	D	5.08072	0		0.0448544	1
PABPC1P3	2	1	D	4.84343	0		3.29699	0		3.03944	1
PABPC3	2	1	D	4.43113	0		3.19646	0		3.52088	1
PAICSP4	2	0		2.12008	0		2.9167	1	D	4.51289	1
PARGP1	2	1	U	5.56213	0		1.5918	0		0.810197	1
PARP15	2	1	U	6.05409	1	U	6.97821	1	U	6.8626	3
PCDHGC3	2	1	U	4.57919	0		0.674249	0		1.10578	1
PDIA6	2	1	U	4.56802	0		0.0539904	0		2.47828	1
PDXP	2	0		3.40966	1	U	4.86574	0		2.29033	1
PFN1P1	2	0		0.470763	1	D	4.49574	0		2.29519	1
PGAM4	2	1	D	4.07301	0		1.79517	0		1.7929	1
PGK1P2	2	0		2.20977	1	D	4.63021	1	D	4.35777	2
PHBP11	2	0		3.17442	0		2.07116	1	D	4.24281	1
PIN4P1	2	0		3.28396	1	D	4.27198	0		3.29961	1
PIPSL	2	1	D	4.36842	0		2.87987	0		3.90287	1
PMEL	2	0		1.04623	1	D	4.4505	0		1.84221	1
PPIAL4G	2	1	D	5.39135	0		0.753819	0		0.416229	1
PPIAP11	2	1	D	7.69896	0		2.94594	0		3.40117	1
PPIAP29	2	1	D	7.25663	1	D	6.12528	1	D	5.92403	3
PPIAP31	2	1	D	6.77607	0		2.82971	1	D	4.76303	2
PPIAP6	2	1	D	7.2885	0		2.51126	0		3.12139	1
PRKRIRP7	2	1	D	4.10076	0		1.99461	0		1.80465	1
PRRG3	2	0		3.81886	0		1.53575	1	D	4.87934	1
PSMA6P2	2	1	D	4.47286	0		3.62622	1	D	5.27409	2
PSMC1P1	2	0		3.78825	0		3.857	1	D	4.17591	1
PTGES3P1	2	0		1.71994	1	D	4.93411	0		3.72026	1
PTP4A2P1	2	1	D	4.09266	1	D	4.48352	1	D	4.59112	3
PZP	2	0		1.06161	1	D	4.15157	0		3.85534	1
RAB5CP2	1	0		0.0559123	1	D	5.3588	0		0.795099	1
RBMXP2	2	0		2.93312	1	D	5.286	1	D	4.79047	2
RBPJP5	2	1	D	4.08766	0		0.640068	0		0.16708	1
RGPD6	2	1	U	5.27288	1	U	6.72848	1	U	4.05495	3
RNASEK	2	1	U	4.70643	0		0.290251	0		2.955	1
RNF5	2	1	U	4.2139	0		0.623833	0		2.17042	1
RNPS1P1	2	0		2.74603	0		1.66403	1	D	5.35027	1
RP1-102E24.1	2	1	D	7.48104	1	D	5.82817	1	D	7.04852	3
RP1-159M24.1	2	1	D	5.01662	0		3.21936	0		1.95226	1
RP1-22N22.1	2	1	D	4.90649	0		3.3095	0		0.0119653	1
RP1-257A7.5	1	1	D	4.39719	0		3.42792	0		2.46788	1
RP1-278E11.3	2	1	D	7.59036	1	D	6.02389	1	D	6.30439	3
RP1-292B18.1	2	1	D	4.06033	0		2.37265	0		2.761	1
RP1-78O14.1	2	1	U	4.00991	0		3.82669	1	U	4.37876	2
RP1-83M4.2	2	1	D	7.35241	0		1.87836	1	D	6.24633	2
RP1-89D4.1	2	1	D	5.44011	0		1.82983	0		3.8789	1
RP11-100N21.1	2	1	D	6.93113	1	D	6.20583	1	D	5.63208	3
RP11-1018J11.1	2	0		1.31504	1	D	5.18607	1	D	4.52484	2
RP11-1023L17.2	2	1	D	5.30431	0		3.46155	1	D	4.33964	2
RP11-1033A18.1	2	1	D	4.13987	0		2.71195	0		2.73202	1
RP11-10B2.1	2	1	D	5.21512	0		3.53635	1	D	4.37009	2
RP11-1101H11.1	2	0		0.966082	0		0.0726255	1	D	7.46984	1
RP11-110I1.11	2	0		1.39969	1	D	4.30235	0		0.019162	1
RP11-110I1.6	2	1	D	5.51534	0		0.517582	0		0.0190823	1
RP11-112N23.1	2	1	D	7.31929	0		0.293832	0		1.95033	1
RP11-113A11.1	2	1	D	4.80741	0		0.862579	0		2.72779	1
RP11-114F3.2	2	0		1.01943	1	D	4.2484	1	D	9.97306	2
RP11-114H7.1	2	1	D	5.78322	0		3.72202	1	D	4.09674	2
RP11-115K3.2	2	1	D	4.99686	0		2.22131	0		1.10379	1
RP11-115L11.1	2	1	D	5.37672	0		0.493468	0		1.73358	1
RP11-118B13.1	2	1	D	6.71944	0		1.302	0		2.47165	1
RP11-118F2.2	2	1	D	5.96358	0		2.48922	0		1.02268	1
RP11-118H4.1	2	1	D	7.04515	0		1.12301	0		1.85231	1
RP11-120B7.1	2	1	D	7.03297	0		2.82505	1	D	4.89443	2
RP11-1212A22.1	2	1	U	6.20755	1	U	4.70603	0		2.55568	2
RP11-121L10.3	2	1	D	5.88864	1	D	4.12178	1	D	5.26885	3
RP11-124N14.3	2	0		1.65131	0		3.42008	1	D	4.70124	1
RP11-129B9.1	2	1	D	6.46635	0		1.45612	0		3.1708	1
RP11-133K1.1	2	1	D	6.7994	0		2.59016	0		1.36092	1
RP11-139K4.2	1	0		0.489969	0		0.111811	1	D	4.21295	1
RP11-141O15.1	2	1	D	5.05538	1	D	4.13942	0		1.43389	2
RP11-144L1.8	2	1	D	6.5802	1	D	4.66542	1	D	5.47255	3
RP11-146E13.6	2	1	U	4.6957	1	U	5.16055	1	U	4.56935	3
RP11-146N23.1	2	1	D	4.50939	0		3.18746	1	D	4.33722	2
RP11-151F5.2	2	1	D	4.02091	1	D	4.20236	0		0.0153732	2
RP11-153M3.1	2	0		3.7668	0		3.78787	1	D	4.06016	1
RP11-157G21.2	2	1	D	4.09272	0		2.77286	0		2.4967	1
RP11-159H3.1	2	1	D	7.69844	0		1.45077	1	D	5.73934	2
RP11-159J3.1	2	0		3.34339	1	D	4.98165	1	D	5.93967	2
RP11-167N5.5	2	1	U	4.50809	0		3.64162	0		3.29588	1
RP11-169K16.8	2	1	D	8.02646	1	D	6.69174	1	D	8.55568	3
RP11-16F15.2	2	1	D	7.80581	0		3.54433	1	D	6.89591	2
RP11-170M17.2	2	1	D	7.29358	1	D	5.59336	1	D	6.70755	3
RP11-179H18.7	2	1	D	7.97691	0		2.66403	0		3.56952	1
RP11-183G22.1	2	1	D	5.92934	0		1.96689	1	D	6.02301	2
RP11-187O7.1	2	1	D	6.73861	0		1.0645	0		1.93116	1
RP11-192C21.1	2	1	D	6.11527	0		1.91395	0		3.32009	1
RP11-202G11.1	2	1	D	5.75696	0		1.31207	0		3.14475	1
RP11-203F10.6	2	1	D	5.33564	0		2.66001	0		3.15017	1
RP11-204C16.4	2	0		1.5357	1	D	4.09371	0		2.50747	1
RP11-206F17.2	2	0		1.7233	1	D	4.18395	0		3.12583	1
RP11-20O24.4	2	1	D	8.62219	1	D	5.76917	0		0.0179445	2
RP11-212P7.1	2	1	D	7.5208	0		3.82587	1	D	5.50452	2
RP11-214N16.2	2	1	D	8.347	0		0.498659	0		1.62548	1
RP11-215A21.2	2	1	D	7.65136	1	D	5.43896	1	D	6.58922	3
RP11-217O12.1	2	0		0.0678187	1	D	4.96307	0		0.0581507	1
RP11-219G10.1	2	1	D	6.98255	0		2.03324	1	D	5.61871	2
RP11-221N13.4	2	1	D	6.16506	0		0.114046	0		0.0644866	1
RP11-234A1.1	2	1	D	7.69579	1	D	5.97587	1	D	7.27715	3
RP11-235D19.2	2	1	D	8.6513	0		1.00415	0		0.879861	1
RP11-243J16.7	1	0		0.0551598	0		1.29116	1	D	4.17665	1
RP11-253E3.1	2	1	D	7.30247	0		1.73914	1	D	4.20153	2
RP11-254B13.3	2	1	D	8.1468	0		3.31668	1	D	4.69864	2
RP11-255J3.3	2	1	D	5.81579	0		1.63828	0		1.48778	1
RP11-259O2.3	2	1	U	5.54702	1	U	7.12293	1	U	4.18383	3
RP11-259P15.1	2	1	D	5.82054	0		0.478709	0		0.966632	1
RP11-25D10.2	2	0		0.101462	0		0.255538	1	D	6.86658	1
RP11-262D11.2	2	1	D	5.24843	0		2.8194	1	D	4.55932	2
RP11-264F23.1	2	1	D	7.70945	0		2.8097	0		0.0102742	1
RP11-267J23.1	2	1	D	4.64686	0		2.2024	0		0.771466	1
RP11-269F19.4	2	1	D	7.76437	0		3.70145	1	D	7.59333	2
RP11-26H16.1	2	1	D	5.60953	1	D	6.77586	1	D	4.62632	3
RP11-274E7.2	2	1	D	4.58694	0		2.94102	0		2.07522	1
RP11-282K24.1	2	1	D	7.78526	1	D	5.4576	1	D	4.13263	3
RP11-283C24.2	2	1	D	7.28221	0		0.977466	0		3.36325	1
RP11-284H19.1	2	0		0.665409	0		0.098477	1	D	5.2202	1
RP11-289K10.1	2	1	D	5.07	0		3.01105	0		1.21733	1
RP11-292O17.1	2	1	D	4.97958	0		1.13626	0		0.057939	1
RP11-296A18.5	2	1	D	5.7153	0		3.79073	1	D	4.45198	2
RP11-302I18.1	2	1	D	5.88091	1	D	4.10108	0		2.37102	2
RP11-307I14.2	2	0		1.35013	0		2.04485	1	D	4.40879	1
RP11-307L3.2	2	0		0.0280837	1	D	5.78567	0		0.0185413	1
RP11-30P6.3	2	1	D	6.35616	0		1.95301	1	D	6.76697	2
RP11-312O7.2	2	1	U	4.53173	1	U	4.37188	0		1.98715	2
RP11-314A20.1	2	1	D	7.41123	0		2.97479	1	D	5.88008	2
RP11-317G6.1	2	0		0.874811	0		1.94478	1	D	4.04702	1
RP11-320M16.1	2	1	D	5.76113	1	D	4.23236	1	D	5.03476	3
RP11-321E8.1	2	0		0.744192	0		1.58123	1	D	4.2368	1
RP11-336N8.3	2	1	D	4.62894	0		1.37927	0		1.64222	1
RP11-33E24.3	1	1	D	4.4132	0		2.16843	0		1.40264	1
RP11-340E6.2	2	0		1.99898	0		0.482716	1	D	5.24104	1
RP11-343B5.1	2	1	D	5.34818	0		1.41212	0		3.62141	1
RP11-343H5.4	2	1	D	4.98815	1	D	4.61981	1	D	6.36877	3
RP11-345J13.1	2	1	D	6.12044	0		3.81155	0		0.48252	1
RP11-345J4.5	2	1	U	4.26075	0		1.33424	1	U	4.50389	2
RP11-345K20.2	2	1	D	4.54014	0		1.99468	0		3.84615	1
RP11-347C18.1	2	1	D	6.46163	0		1.26158	0		0.473061	1
RP11-349N19.2	2	1	D	7.54258	1	D	6.36485	1	D	5.80685	3
RP11-350G8.3	2	1	D	4.44488	0		0.489511	0		0.0167306	1
RP11-355I22.2	1	0		1.20024	0		2.49078	1	D	4.08011	1
RP11-355O1.7	2	1	D	6.39654	0		1.06814	0		3.33611	1
RP11-363H12.1	2	1	D	5.65005	0		1.67243	0		0.0214475	1
RP11-364C11.3	2	1	D	4.34846	0		1.13214	0		1.66201	1
RP11-364L4.1	2	1	D	6.08768	0		3.61555	1	D	5.64824	2
RP11-366M4.1	2	1	D	7.04206	0		1.69621	0		2.06617	1
RP11-366M4.2	2	1	D	7.15786	0		1.26375	0		2.42304	1
RP11-367G18.2	2	1	D	9.27916	0		3.03988	0		2.55873	1
RP11-36C20.1	2	1	D	5.61468	1	D	4.27511	1	D	5.38826	3
RP11-372E1.1	2	1	D	7.00034	1	D	4.35375	1	D	6.26027	3
RP11-378G13.2	2	0		1.29941	0		3.07922	1	D	4.33792	1
RP11-378J18.6	2	0		1.33093	0		0.893317	1	D	5.94187	1
RP11-384C4.3	2	1	D	6.41951	1	D	4.6183	0		3.51044	2
RP11-388C12.8	2	0		3.68197	1	U	4.4857	0		3.73922	1
RP11-388P9.2	2	0		0.0667965	0		1.15194	1	D	4.88611	1
RP11-38L15.8	2	1	D	4.18505	0		0.794339	0		0.412109	1
RP11-390K5.1	2	1	D	7.4557	1	D	4.13593	1	D	4.20787	3
RP11-392P7.1	2	1	D	5.31535	0		3.71244	0		3.65325	1
RP11-393N4.2	2	1	D	7.12007	1	D	4.2775	1	D	7.14163	3
RP11-395L14.17	2	0		3.8017	1	D	4.89228	0		2.78903	1
RP11-3J10.4	2	0		0.302324	1	D	4.14481	0		3.03414	1
RP11-3L10.3	2	1	D	7.8853	0		3.11272	1	D	7.44313	2
RP11-402J6.3	2	1	D	7.12284	1	D	4.43577	1	D	4.68666	3
RP11-405A12.1	2	1	D	5.10428	0		2.89775	0		1.43889	1
RP11-40H20.5	2	1	D	5.44444	0		2.31902	0		1.32889	1
RP11-416L21.1	2	1	D	7.18046	0		0.106017	0		0.0585182	1
RP11-421F16.3	2	1	D	4.01047	0		3.49628	0		3.61558	1
RP11-421N8.1	2	1	D	5.3056	1	D	4.53794	0		2.51296	2
RP11-425I13.1	2	1	D	5.81469	0		0.782343	0		3.63636	1
RP11-425L10.1	2	1	D	5.99022	1	D	4.90297	1	D	6.32615	3
RP11-436H11.1	2	1	D	5.59682	0		2.83795	1	D	6.94161	2
RP11-442A13.1	2	1	D	8.22648	1	D	4.19043	1	D	7.36757	3
RP11-446E9.1	2	0		3.77109	1	D	4.59264	0		3.73027	1
RP11-447H19.1	2	1	D	5.35435	0		3.63783	0		0.0316813	1
RP11-448G4.2	2	1	D	7.24095	0		0.859563	0		0.0280488	1
RP11-461L13.2	2	0		0.490886	1	D	4.12578	1	D	4.26971	2
RP11-466F5.3	2	0		3.01625	0		0.987679	1	D	4.87323	1
RP11-467I20.3	2	1	D	4.36824	0		1.01345	1	D	5.05266	2
RP11-473I1.5	2	0		0.451548	1	D	5.94455	0		1.84628	1
RP11-475C16.1	2	1	D	7.97685	1	D	6.27181	1	D	9.735	3
RP11-475J5.11	2	1	D	5.84707	0		3.69284	0		3.93403	1
RP11-47I22.3	2	1	U	7.32142	1	U	8.65159	1	U	5.31073	3
RP11-488C13.1	2	1	D	6.05655	0		1.42124	1	D	4.53645	2
RP11-48B14.1	2	1	D	7.13121	1	D	5.04427	1	D	4.25542	3
RP11-503L19.1	1	0		0.0539115	1	D	6.11376	0		0.0376262	1
RP11-50D9.3	2	1	D	4.2996	0		2.36268	0		2.20089	1
RP11-516A11.1	2	0		2.1833	0		3.59019	1	D	4.09219	1
RP11-51O6.1	2	1	D	6.67359	1	D	5.54031	1	D	5.82987	3
RP11-524O24.2	2	1	D	8.61745	0		1.76002	0		2.74923	1
RP11-534L20.4	2	1	D	4.48844	0		1.23979	0		1.25115	1
RP11-53I6.1	2	1	D	7.27975	0		1.36619	1	D	6.66867	2
RP11-544A12.4	2	0		2.88469	1	D	4.36687	1	D	4.70339	2
RP11-544K18.2	2	1	D	8.67441	1	D	6.54983	1	D	6.6584	3
RP11-545I5.3	2	0		3.67331	1	U	4.15172	0		3.06256	1
RP11-54C4.1	2	1	D	5.46724	0		1.76195	1	D	4.14127	2
RP11-54D18.4	2	1	D	5.19057	0		3.09581	1	D	4.75034	2
RP11-556K13.1	2	1	D	6.47207	1	D	4.07711	1	D	5.0684	3
RP11-558O12.1	2	1	D	8.05011	0		0.71515	0		1.24605	1
RP11-561B11.1	2	1	D	6.96197	0		1.58428	0		0.55564	1
RP11-564A8.4	2	1	D	5.99774	0		3.02086	0		3.40373	1
RP11-570P14.1	2	1	D	6.98201	1	D	5.75758	1	D	5.51644	3
RP11-571F15.3	2	1	D	4.98332	0		3.78843	0		3.21687	1
RP11-578F5.1	2	1	D	6.95696	0		3.92734	0		3.69462	1
RP11-57C19.2	2	1	D	4.84339	0		0.865222	0		2.91592	1
RP11-587D21.1	2	1	D	7.75619	1	D	4.50474	1	D	4.33516	3
RP11-58A11.2	2	1	D	7.57891	0		2.59792	0		1.11989	1
RP11-592N21.1	2	1	D	8.02431	1	D	6.36705	1	D	6.64008	3
RP11-598F7.6	2	1	D	4.16616	0		2.91975	0		0.0603744	1
RP11-606P2.1	2	0		0.469495	0		1.76879	1	D	4.37058	1
RP11-613F7.1	2	1	D	7.65713	0		2.05338	1	D	7.3086	2
RP11-613M5.2	2	1	D	7.94938	0		3.80198	1	D	4.03048	2
RP11-624L12.1	2	1	D	7.85551	1	D	5.08738	1	D	4.06783	3
RP11-627K11.1	2	1	D	5.63385	0		3.99311	1	D	4.49367	2
RP11-64K7.1	2	0		3.61291	1	D	4.27173	0		2.00611	1
RP11-661A12.7	2	1	D	6.29845	0		3.12151	0		3.54375	1
RP11-663P9.2	2	1	D	7.46856	0		3.98966	1	D	4.56495	2
RP11-676M6.1	2	0		3.18134	1	D	5.78279	1	D	4.52572	2
RP11-69L16.5	2	1	D	6.97618	1	D	5.62657	1	D	7.0792	3
RP11-713C19.2	2	1	D	5.22372	1	D	4.41756	1	D	5.96034	3
RP11-715J22.1	2	1	D	4.84656	0		3.64747	0		2.11816	1
RP11-734J24.1	2	1	D	8.36793	1	D	6.60922	1	D	6.83798	3
RP11-747H12.5	2	1	D	4.46003	0		0.654085	0		0.389584	1
RP11-750B16.1	2	1	D	7.39404	1	D	4.81667	1	D	7.59841	3
RP11-771F20.1	2	1	D	4.4085	0		3.03308	0		3.70685	1
RP11-773H22.2	2	0		0.429966	0		2.25089	1	D	6.8608	1
RP11-778D9.4	2	1	D	7.57097	1	D	5.95148	1	D	7.53385	3
RP11-791G16.2	2	1	D	5.14176	0		2.81286	0		3.27573	1
RP11-796G6.1	2	1	D	5.0088	0		3.60504	1	D	4.43242	2
RP11-79E3.1	2	1	D	6.92147	0		1.9681	1	D	4.1462	2
RP11-7D5.2	2	1	D	4.53378	0		0.817334	0		2.00949	1
RP11-7F17.1	2	1	D	7.36119	0		2.07452	0		0.562075	1
RP11-806K15.1	1	0		0.450964	1	D	4.9953	0		0.0351406	1
RP11-815N9.2	2	0		3.0356	0		3.33928	1	D	4.90903	1
RP11-831H9.16	2	1	U	4.70869	1	U	5.41922	1	U	4.06482	3
RP11-848P1.4	2	0		3.8091	1	U	4.51095	0		3.9741	1
RP11-84A1.1	2	1	D	6.27587	0		1.34098	0		2.77251	1
RP11-84H6.1	2	1	D	4.87246	0		0.853839	0		1.49412	1
RP11-864G5.1	2	1	D	4.55531	0		1.52859	0		3.23438	1
RP11-864N7.2	2	1	D	8.19309	1	D	6.66655	1	D	8.0674	3
RP11-889L3.1	2	0		3.99847	0		3.36415	1	D	5.88135	1
RP11-894P9.1	2	1	D	4.23735	0		3.7356	0		2.73209	1
RP11-90H3.1	2	0		0.67199	0		3.53341	1	D	4.36718	1
RP11-941H19.1	2	1	D	7.32654	0		0.844933	0		2.56711	1
RP11-98L4.1	2	1	D	7.26557	0		3.71487	0		3.62962	1
RP11-9D8.1	2	0		3.80262	1	D	4.23846	0		0.947515	1
RP13-383K5.4	2	1	D	6.01478	0		2.5155	1	D	4.23364	2
RP13-585F24.1	2	1	D	7.88743	1	D	5.01097	0		3.34666	2
RP13-93L13.2	2	1	D	4.54038	0		3.65546	0		3.48515	1
RP3-340B19.2	2	1	D	8.18209	0		3.76034	1	D	6.99303	2
RP3-375P9.2	2	1	D	7.95209	1	D	5.28067	1	D	8.22379	3
RP3-393E18.1	2	1	D	7.16906	0		3.28041	0		1.17776	1
RP3-417G15.1	2	1	D	7.86009	1	D	5.26409	1	D	4.37024	3
RP3-469D22.1	2	0		0.0613241	1	D	4.1782	0		2.34032	1
RP3-476K8.4	2	1	D	6.21966	0		3.84736	0		2.46124	1
RP3-507I15.1	2	1	D	6.27123	0		1.64034	0		0.730809	1
RP4-534N18.2	2	0		2.80103	0		3.53386	1	D	4.16878	1
RP4-591B8.2	2	1	D	7.03181	0		0.0600395	0		0.0163841	1
RP4-592A1.2	2	0		1.97468	0		3.79279	1	D	5.51264	1
RP4-597J3.1	2	1	D	5.96777	0		0.130442	0		0.0628891	1
RP4-603I14.3	2	1	D	5.41162	0		1.32948	0		2.82748	1
RP4-612B15.2	2	1	D	8.15762	0		3.1183	0		2.57349	1
RP4-706A16.3	2	1	D	8.20902	1	D	6.2387	1	D	6.89083	3
RP4-765C7.2	2	1	D	6.00922	1	D	5.77402	1	D	7.04125	3
RP4-775C13.1	2	0		3.46142	1	D	4.00238	1	D	4.9294	2
RP5-1097F14.1	2	1	D	5.04007	0		0.1182	0		2.18013	1
RP5-1160K1.1	2	1	D	6.64105	0		1.18455	0		3.208	1
RP5-827C21.1	2	1	D	7.796	1	D	4.73437	1	D	9.09963	3
RP5-831K15.1	2	1	D	4.29465	0		2.25525	0		1.70267	1
RP5-854E16.2	2	1	D	6.09828	0		3.18817	1	D	4.03168	2
RP5-878I13.1	2	1	D	7.65947	0		1.22338	0		0.0303302	1
RP6-11O7.2	2	1	D	6.60195	0		1.9068	0		1.41283	1
RP6-218J18.2	2	1	D	4.4688	0		3.37249	1	D	4.69693	2
RPL10AP6	2	1	D	6.10657	1	D	4.62315	1	D	6.2092	3
RPL10P3	2	1	D	4.78022	1	D	4.31549	1	D	4.95164	3
RPL11P5	2	1	D	6.83372	0		2.71813	1	D	5.01534	2
RPL12L3	2	1	D	7.19927	1	D	5.8039	0		3.89394	2
RPL12P4	2	1	D	5.54094	0		2.89902	0		3.73189	1
RPL13AP20	2	1	D	4.97702	0		3.61023	1	D	5.02894	2
RPL13AP25	2	1	D	7.23088	1	D	5.61526	1	D	7.3893	3
RPL13AP3	2	1	D	4.83901	0		2.37362	0		2.07633	1
RPL13AP6	2	1	D	5.33189	0		2.67151	0		3.44436	1
RPL13AP7	2	1	D	5.10061	0		2.31216	0		2.18043	1
RPL13P2	2	1	D	5.08	0		0.814385	0		2.07046	1
RPL17P22	2	1	D	7.60046	0		2.95255	0		3.46161	1
RPL17P43	2	1	D	7.4891	0		1.28294	0		0.034144	1
RPL17P50	2	1	D	5.15182	0		2.77835	0		0.635355	1
RPL18P11	2	1	D	7.46781	0		1.27327	1	D	5.63706	2
RPL18P13	2	1	D	6.14297	0		1.40521	1	D	6.32071	2
RPL19P21	2	1	D	7.67166	0		2.80366	1	D	7.54837	2
RPL21P1	2	1	D	7.55629	1	D	5.58674	0		2.80857	2
RPL21P10	2	1	D	6.26164	0		1.52871	0		1.32432	1
RPL21P11	2	1	D	8.00121	1	D	4.22182	0		3.69736	2
RPL21P119	2	1	D	7.54666	1	D	5.35387	1	D	6.68487	3
RPL21P134	2	1	D	7.18468	0		3.57617	0		3.59524	1
RPL21P3	2	1	D	5.40333	0		1.3947	0		2.42634	1
RPL21P4	2	1	D	8.49201	0		1.57248	0		2.43285	1
RPL21P40	2	1	D	4.29424	0		1.92316	0		1.37357	1
RPL22P11	2	1	D	5.74685	0		0.30827	0		0.793967	1
RPL23AP12	2	1	D	5.39989	0		0.473602	0		0.0328598	1
RPL23AP2	2	1	D	7.35077	1	D	4.87518	1	D	6.18642	3
RPL23AP3	2	1	D	5.19756	0		0.970526	0		1.03039	1
RPL23AP78	2	1	D	6.77385	0		1.72779	0		0.483868	1
RPL24P4	2	1	D	6.07056	1	D	4.85607	1	D	5.93162	3
RPL24P8	2	1	D	6.5957	1	D	5.02262	1	D	6.00645	3
RPL26P37	2	1	D	9.02823	0		1.4939	1	D	4.68669	2
RPL27AP	2	1	D	6.18796	0		0.495236	0		0.0210991	1
RPL31P2	2	1	D	8.04969	1	D	5.65625	0		3.24303	2
RPL31P49	2	1	D	8.65742	0		3.41219	1	D	9.52191	2
RPL31P61	2	1	D	4.6349	0		1.11521	0		3.81951	1
RPL31P63	2	1	D	7.15544	1	D	5.18473	1	D	6.30101	3
RPL32P26	2	1	D	4.00392	0		2.56213	0		0.409786	1
RPL32P34	2	1	D	4.22287	0		0.640751	0		0.961351	1
RPL34P31	2	1	D	8.44793	1	D	6.4277	0		2.44355	2
RPL35P1	2	1	D	5.29454	1	D	4.19048	0		0.0294772	2
RPL35P2	2	1	D	6.95069	0		3.23437	1	D	4.96692	2
RPL35P5	2	1	D	6.62791	1	D	4.80385	1	D	6.43298	3
RPL3P7	2	1	D	5.41498	1	D	5.11723	1	D	6.16651	3
RPL3P8	2	1	D	4.15954	0		0.856145	0		1.02807	1
RPL4P3	2	1	D	6.90766	1	D	4.39346	0		0.0490112	2
RPL4P4	2	1	D	6.63841	1	D	4.92726	1	D	6.35055	3
RPL4P5	2	1	D	6.18677	1	D	4.63694	1	D	6.10796	3
RPL5P1	2	1	D	7.80843	1	D	4.76781	1	D	7.04125	3
RPL5P17	2	1	D	7.99066	0		3.72006	1	D	5.14461	2
RPL5P18	2	1	D	4.7049	0		2.23889	0		3.14531	1
RPL5P22	2	1	D	6.51647	0		3.76648	0		3.37694	1
RPL5P24	2	1	D	7.67034	0		3.08723	1	D	4.48057	2
RPL5P28	2	1	D	4.34561	0		3.06601	0		1.5898	1
RPL5P3	2	1	D	6.37349	0		2.72829	1	D	4.36028	2
RPL5P30	2	1	D	4.79783	0		2.87632	1	D	4.67234	2
RPL5P34	2	1	D	7.68097	1	D	5.76162	1	D	6.79108	3
RPL5P6	2	1	D	7.3302	0		3.05661	1	D	5.27125	2
RPL5P8	2	0		3.37975	1	D	4.09523	0		0.980842	1
RPL5P9	2	1	D	7.74908	1	D	5.45681	1	D	5.94797	3
RPL6P27	2	1	D	6.77368	1	D	4.87325	1	D	5.80762	3
RPL7AP10	2	1	D	7.53189	0		3.15174	0		1.50891	1
RPL7AP11	2	1	D	6.63899	0		3.32236	0		3.59912	1
RPL7AP14	2	1	D	5.41376	0		2.5093	0		2.20175	1
RPL7AP30	2	1	D	7.07432	1	D	5.07215	1	D	6.95965	3
RPL7AP66	2	1	D	4.59839	0		3.49417	1	D	4.46119	2
RPL7AP73	2	1	D	5.22516	0		1.10589	0		0.0471882	1
RPL7P23p	2	1	D	7.65396	1	D	5.39648	1	D	5.08064	3
RPL7P26	2	1	D	7.59116	0		1.14029	0		2.25245	1
RPL7P50	2	0		1.98501	1	D	5.27828	0		1.83937	1
RPL9P3	2	0		2.55562	1	D	5.25993	0		1.35035	1
RPL9P7	2	1	D	5.75967	1	D	4.92467	1	D	4.22548	3
RPLP0P6	2	1	D	6.90435	1	D	5.48432	1	D	6.8758	3
RPS10L	2	1	D	5.98431	0		0.641384	0		1.40311	1
RPS10P16	2	1	D	5.6091	0		2.27155	0		0.0151369	1
RPS15AP1	2	1	D	6.14022	0		3.65536	1	D	4.28232	2
RPS15AP24	2	1	D	8.1486	0		2.21887	1	D	7.33124	2
RPS15AP40	2	1	D	7.20132	0		0.482015	1	D	4.54299	2
RPS15AP5	2	1	D	5.91969	0		0.46293	0		3.90894	1
RPS15P5	2	1	D	5.91042	0		1.93703	1	D	7.12824	2
RPS19P1	2	1	D	7.75611	1	D	5.92794	1	D	7.04486	3
RPS19P3	2	1	D	5.88533	1	D	4.5759	1	D	4.92955	3
RPS20P14	2	1	D	7.91989	1	D	6.47214	1	D	7.76229	3
RPS20P24	2	1	D	5.36349	0		0.666983	0		2.10546	1
RPS20P35	2	1	D	7.75931	0		2.8191	0		2.99668	1
RPS23P1	2	1	D	4.74784	0		1.34335	1	D	6.73074	2
RPS23P2	2	1	D	7.37103	0		0.87789	0		3.35353	1
RPS23P7	2	1	D	6.72581	0		2.35706	1	D	4.87758	2
RPS24P17	2	1	D	4.39186	0		1.21411	0		1.0802	1
RPS27AP1	2	1	D	7.87913	0		1.43104	0		0.0155378	1
RPS2P1	2	1	D	4.40194	0		0.626585	0		1.04138	1
RPS2P55	2	1	D	7.25415	1	D	5.82863	1	D	6.52284	3
RPS3AP25	2	1	D	6.16879	0		1.53376	0		2.87192	1
RPS3AP26	2	1	D	6.7252	1	D	4.89519	1	D	4.62766	3
RPS3AP43	2	1	D	6.56351	0		0.584377	0		1.77126	1
RPS3AP47	2	1	D	7.25075	1	D	5.53921	1	D	5.88003	3
RPS3AP49	2	1	D	6.89489	0		3.4024	1	D	4.60466	2
RPS3AP5	2	1	D	6.74237	1	D	5.15953	1	D	4.95025	3
RPS3AP6	2	1	D	5.85513	1	D	4.5992	1	D	5.18511	3
RPS3P6	2	1	D	5.04178	1	D	4.06927	1	D	5.3379	3
RPS4XP1	2	1	D	4.34139	0		2.56738	1	D	4.4819	2
RPS4XP14	2	0		2.97163	0		3.16085	1	D	4.20853	1
RPS4XP20	2	1	D	4.48607	0		1.64056	1	D	5.6803	2
RPS4XP22	2	0		3.07734	1	D	4.11113	0		3.16675	1
RPS4XP7	2	1	D	5.08359	0		0.883016	0		1.83168	1
RPS4XP8	2	1	D	5.75122	0		2.65937	1	D	6.79491	2
RPS7P10	2	1	D	7.22985	1	D	4.94108	1	D	6.39506	3
RPS7P11	2	1	D	6.41093	1	D	4.97664	1	D	5.64727	3
RPS7P14	2	1	D	6.9662	0		1.60403	0		3.02774	1
RPS7P15	2	1	D	7.19299	0		2.33803	0		0.726624	1
RPS7P3	2	1	D	6.58538	0		2.98006	1	D	5.19027	2
RPS7P4	2	1	D	6.59273	0		3.26696	0		3.81933	1
RPS7P8	2	1	D	7.22919	0		0.134482	0		3.34231	1
RPSAP4	2	1	D	6.86211	0		3.9093	0		2.95703	1
RPSAP47	2	1	D	4.31015	0		1.65496	0		1.6016	1
RPSAP53	2	0		3.30369	0		3.64363	1	D	4.05572	1
RPSAP54	2	1	D	7.27121	0		2.54382	0		2.41251	1
RPSAP9	2	1	D	5.66653	0		2.13295	0		2.24708	1
RRM2P3	2	0		0.918905	0		0.33698	1	D	4.02999	1
RS1	2	1	D	5.20787	0		2.32897	0		1.47956	1
RSPO1	2	1	D	4.96092	0		3.61496	0		2.31399	1
RXRB	2	1	U	4.19392	0		3.50075	0		1.488	1
SATL1	2	1	D	4.2358	0		1.89206	0		0.142096	1
SC22CB-1E7.1	2	1	D	7.6152	1	D	5.90227	1	D	7.43424	3
SCRT2	2	0		2.01793	0		1.37007	1	D	4.95029	1
SEPT5	2	1	U	4.55329	0		3.89611	0		1.07079	1
SEPT7P6	2	0		3.73596	1	D	4.97173	1	D	7.07723	2
SEPT7P7	2	0		2.12379	1	D	4.47927	1	D	5.14139	2
SERBP1P5	2	0		3.31568	0		3.21382	1	D	5.84385	1
SETP14	2	0		3.39655	1	D	4.08917	1	D	4.05582	2
SH3BP5	2	1	U	4.74024	0		1.78206	0		2.00306	1
SLC25A5P5	2	0		3.8966	0		3.7596	1	D	4.25179	1
SLC25A5P8	2	1	D	4.32161	0		1.6362	0		1.44718	1
SLX1B	2	0		3.682	1	U	4.01453	0		3.65225	1
SPCS2P4	2	1	D	4.54444	0		3.65256	0		3.06474	1
SPDYE3	2	0		2.12077	1	D	4.08214	0		3.47093	1
SPDYE6	2	0		0.423176	0		2.76434	1	D	4.24457	1
SPP2	2	0		3.50438	1	U	4.28566	0		2.90487	1
SRGAP2B	2	1	U	5.78162	0		3.94085	0		1.28263	1
SRGAP2C	2	1	U	4.39702	0		1.46231	0		2.32333	1
SRSF10	2	0		2.82778	0		0.0513683	1	U	4.68177	1
SRXN1	2	0		1.91412	1	U	4.52965	0		2.54134	1
ST13P5	2	0		1.91115	1	D	4.39431	0		3.82939	1
TAF6	2	1	U	4.44887	0		0.503927	0		1.06803	1
TAGLN	2	1	U	4.66218	0		0.785343	0		3.44788	1
TAPBP	2	1	U	4.51528	0		0.0683403	1	U	4.1647	2
TBC1D14	2	1	U	4.30066	0		1.33522	0		1.09154	1
TDPX2	2	1	D	5.38504	0		2.52549	1	D	4.46927	2
TMEFF1	2	1	U	4.44296	1	U	4.20914	1	U	4.05426	3
TMEM182	2	0		3.91875	1	U	4.19047	0		3.45926	1
TMEM212	2	1	U	4.34139	1	U	4.73923	1	U	4.93763	3
TMSB4XP4	2	1	D	5.05763	0		3.28256	1	D	4.4624	2
TNR	2	1	U	5.21515	0		0.0844875	0		1.29582	1
TOMM6	2	1	U	6.81191	1	U	8.09386	1	U	4.31499	3
TPM3P8	2	0		3.10961	0		2.59091	1	D	4.89458	1
TRAPPC5	2	1	U	4.60669	1	U	5.91089	0		2.37129	2
UBBP1	2	1	D	5.72078	1	D	4.56038	0		0.0311847	2
UBE2D3P1	2	0		1.77636	1	D	4.08515	1	D	8.23648	2
UBE3AP2	2	1	D	4.20077	0		1.69657	0		1.70119	1
USF1	2	1	U	5.13008	0		1.68859	0		0.913273	1
VAMP7	2	0		3.61336	1	U	4.87696	1	U	4.06143	2
WASH6P	2	1	U	4.84868	1	U	5.24993	1	U	4.10127	3
WBP1	2	1	U	4.01786	0		1.69439	0		1.98322	1
XRCC6P4	2	1	D	6.02674	0		0.637004	0		1.67059	1
XXbac-BPG299F13.17	2	1	U	4.0637	1	U	4.17808	0		3.46771	2
YBX1P10	2	0		3.81021	0		2.90975	1	D	5.18855	1
YBX1P2	2	1	D	6.24745	1	D	4.12118	1	D	5.60683	3
YBX1P6	2	0		3.47367	0		3.54541	1	D	4.26926	1
YWHAZP2	2	0		1.80507	1	D	5.25451	1	D	4.89711	2
YWHAZP3	2	0		1.42326	1	D	5.12491	1	D	6.27446	2
ZBTB8OSP2	2	1	D	6.22648	0		3.05566	0		1.78819	1
ZNF460	2	1	U	4.84676	0		1.10383	0		0.320106	1
