# Supplementary material for: Assessing characteristics of RNA amplification methods for single cell RNA sequencing
Source: BMC Genomics. 2016 Nov 24;17:966. doi: 10.1186/s12864-016-3300-3 (PMC5122016; doi:10.1186/s12864-016-3300-3)
Supplement: Additional file 13: — Optimization dataset sample identification, protocol information, and RNA sequencing stats. As Additional file 1 for samples used in protocol optimization analyses. (XLS 37 kb) [file 12864_2016_3300_MOESM9_ESM.xls]

## Sheet: Additional file 9
Additional file 9: Gene precision outliers
Gene	Gene set	aR		SmartSeq		NuGen		# methods
		HBR	UHRR	HBR	UHRR	HBR	UHRR
AATK	2			L				1
ABC7-42389800N19.1	2	L						1
ABCC9	2		H					1
ABHD17B	2						H	1
ABHD6	2			H				1
ABHD8	2	L						1
ABI1	2					L		1
ABLIM3	2						H	1
ABRACL	1	H						1
AC004797.1	2			L	L			1
AC005062.2	2		H					1
AC010970.2	2			L	L	L		2
AC026740.1	2		H					1
AC026806.2	1				H			1
AC073346.2	2	H						1
ACP5	2				H			1
ACSM3	2						H	1
ACTR3	2						L	1
ADCY3	2		H				H	2
ADCY6	2		H					1
ADM	1					L		1
ADORA3	2	H						1
AFAP1L2	2	L						1
AGMAT	2		H					1
AGPS	2	H						1
AKR1B10	2		H					1
AKR1C1	2						L	1
AL449209.1	2		H					1
AL589743.1	2		L		L			2
ALG2	1			H				1
ALG9	2					H		1
ALPK1	2		H					1
AMDHD1	2			H				1
AMT	2						H	1
ANAPC1	2	H						1
ANAPC7	2			H				1
ANKRD36	2						L	1
ANKRD36B	2	L						1
ANKS1A	1		H					1
ANXA7	2					L		1
AP000525.9	2				L			1
AP000580.1	2		L					1
AP2A1	2		H					1
AP4E1	2				H			1
AP5S1	2		H					1
APLP1	2	L						1
APOD	2			L				1
APOE	2				L			1
ARHGEF12	2						L	1
ARHGEF40	2	H						1
ARID1B	2					L		1
ARL6IP4	2	L	L					1
ARL6IP6	2						H	1
ARMCX6	2		H					1
ARSD	2		H					1
ASB13	2						H	1
ASUN	1						H	1
ASXL3	1			H				1
ATG7	2	L						1
ATP13A1	2						H	1
ATP5D	2	L						1
ATP5E	2				L			1
ATP5G2	2				L			1
ATP5H	2			L				1
ATP5J	2			L				1
ATP6V0E2	2		H					1
ATP6V1G1	2				L			1
ATP6V1G2	2			L				1
ATP7A	2		H					1
ATXN2	2					L		1
BAG1	2						L	1
BAG5	2						H	1
BAX	2			L				1
BAZ2A	2	H						1
BBS10	1						H	1
BCL2	1				H			1
BCYRN1	2			L				1
BNIP2	2	H						1
BNIP3P1	2		L				L	2
BRD2	2	H						1
BZW1P2	2		L		L		L	3
BZW2	2	H						1
C11orf74	2					H		1
C11orf84	1		L					1
C15orf38	2				H			1
C16orf11	1			L				1
C18orf32	2			L				1
C19orf10	2		L					1
C1orf131	2	H						1
C1S	2	H						1
C21orf91	2					H		1
C22orf39	2					H		1
C2CD5	2				H			1
C3orf80	2					H		1
C5	2				H			1
C6orf48	2				L			1
C6orf70	1	H						1
C7orf60	1				H			1
C8orf58	2				H			1
C9orf37	2				H			1
C9orf41	2			H				1
C9orf72	2					H		1
CAB39L	2					H		1
CADM1	2		L					1
CALM3	2			L				1
CALR	2					L		1
CAMK2D	1					L		1
CASP6	2		H					1
CBFB	2						L	1
CBR4	2					H		1
CBS	2				L			1
CBWD3	2				L			1
CCDC111	2		H					1
CCDC149	2	H						1
CCDC85B	1		L					1
CCNB1IP1	2						L	1
CCNT1	1			H				1
CD27-AS1	2	H					H	2
CDC20	2						L	1
CDC42	2		L					1
CDC42BPB	2		H					1
CDC42SE1	2						H	1
CDCA7	2						H	1
CDH23	2	H						1
CDHR3	2					H		1
CDK5	2						H	1
CDK5RAP1	2	H						1
CDKL3	2	H						1
CELF5	2			L				1
CEP135	2		H					1
CEP76	2				H			1
CHCHD1	2						H	1
CHCHD10	2	L						1
CHN1	2		H		H			2
CHRDL1	2					H		1
CHUK	2				H			1
CKAP2	2						L	1
CKS2	2						L	1
CLIP3	2	L						1
CLK3	2	H						1
CLSTN3	2						H	1
CLVS1	2			H				1
CMTM4	2			H				1
CNEP1R1	2	H						1
CNPY3	1		L					1
CNTFR	1	L						1
COA3	2	H						1
COBL	2					L		1
COCH	2						L	1
COG2	2	H						1
COQ7	2			H				1
COX16	2				L			1
COX6A1	2			L	L			1
COX7A2	2				L			1
CPB2-AS1	2			H				1
CPNE1	2						H	1
CPXM1	1				H			1
CSNK2B	2				L			1
CSRP2BP	2				H			1
CST3	2	L						1
CTA-217C2.1	2			H				1
CTB-131B5.2	2				H			1
CTBP1	2			L				1
CTC-338M12.3	2						H	1
CTD-2291D10.4	2						H	1
CTD-2328D6.1	2			L	L	L	L	2
CTNNB1	1	L				L		2
CTPS1	2	H						1
CYB5B	2		L					1
CYB5R4	2			H				1
CYBB	1	H						1
CYP46A1	2					H		1
DAAM1	2						H	1
DAZAP2	2	L						1
DBI	2				L			1
DCAF13	2			H				1
DCAF17	2			H				1
DCAF4	2		H					1
DCT	1		L					1
DCTN5	2			H				1
DDRGK1	1					H		1
DDX18	2		L					1
DDX5	2	L						1
DDX6	2	L						1
DGCR14	2		L					1
DHX34	2		L					1
DICER1	2						L	1
DIRAS2	1	L						1
DLGAP1-AS2	2		L					1
DLX6-AS1	2			H				1
DMAP1	2					H		1
DMPK	2					H		1
DMWD	2	L						1
DNAJB11	2						L	1
DNAJB12	2		H					1
DNAJC13	2			H				1
DNAJC19	2					H		1
DNAJC7	2	H						1
DNM1L	2					L		1
DNMT3A	2		H					1
DNTTIP2	2		H					1
DPP8	2					L		1
DRAP1	1			L				1
DSCR3	2						H	1
DSG2	2		L					1
DTD2	2				H			1
DTNA	2						H	1
DUSP6	1			H				1
DUSP9	2						H	1
DYNLRB1	1		L	L				2
DYNLT3	2	L						1
DYRK4	2		L					1
EDEM3	2						L	1
EEF1A2	1	L						1
EEF1G	2		L		L			2
EGFL7	1			H				1
EGLN3	1	H						1
EHD4	2		H					1
EIF1B	2	L						1
EIF2B2	2	H						1
EIF3C	2	L	L	L				2
EIF4B	2	L						1
EIF5	2					L		1
EIF5B	2					L		1
ELL	2		H					1
ELMOD2	1			H				1
ELP2	2						L	1
ELP4	2						H	1
EMG1	2				L			1
ENPP2	2					L		1
EOGT	2				H			1
EPHA4	2					H		1
ERCC8	2	H						1
EXD2	2						H	1
EXOC6B	2					H		1
F10	1				H			1
FABP5	2			L				1
FABP5P7	2		L					1
FAF1	1						L	1
FAM111A	2						H	1
FAM115A	2			L				1
FAM161B	2			H				1
FAM19A5	1					L		1
FAM3C2	2						L	1
FAM53C	2				H			1
FAM57B	2	L						1
FAM60A	2						L	1
FAM69A	1					H		1
FARS2	1		H					1
FBXL3	2						H	1
FBXO3	2					L		1
FBXO34	2			H	H			1
FBXW7	2					L		1
FEM1C	2				H			1
FGD5-AS1	2					L		1
FGF2	2					H		1
FHL1	2					H		1
FITM2	2	H						1
FNIP1	2					L		1
FRAT2	2				H			1
FRMD4B	2				H			1
FRMD5	1					H		1
FRS2	2		H					1
FSD1L	2					H		1
FTL	2	L						1
FTSJD2	1		H					1
FUCA1	2				H			1
GABARAPL2	2						L	1
GABPB2	2	H						1
GALK1	2			H				1
GATAD2B	1					H		1
GBA	2					H		1
GBP2	2		H					1
GCAT	2		H					1
GCC1	2						H	1
GLUL	2		L					1
GMEB1	2						H	1
GMPS	2					L		1
GNA13	2						L	1
GNAI3	2					L		1
GNAO1	2					L		1
GNB4	2		H					1
GNG2	2			H				1
GNG5	2		L					1
GOLT1B	1					H		1
GPAM	2				H			1
GPATCH3	2			H				1
GPATCH4	2	H						1
GPHN	2					L		1
GPI	2					L		1
GPLD1	2			H				1
GPR85	2			H				1
GPRIN1	2					H		1
GPX1	2				L			1
GPX8	2						H	1
GRK6	2		H					1
GTF2B	1						H	1
GTF2E2	2	H						1
GUCD1	2					H		1
H2AFV	2						L	1
H3F3A	2			L				1
H3F3AP4	2	L	L	L	L		L	3
HARS2	2		H					1
HBA2	2	L			L			2
HBG1	2				L			1
HBG2	2				L			1
HDAC4	2	H				H		2
HDAC7	2	H						1
HECTD2	2				H			1
HECTD4	2					L		1
HENMT1	2			H				1
HEPH	1			H				1
HERPUD1	2						L	1
HES1	1				L			1
HGD	1						H	1
HIPK2	2					L		1
HIPK3	2						L	1
HIRIP3	2		H					1
HIST1H1E	2			L				1
HIST1H3B	2				L			1
HIST1H4C	1			L				1
HLA-C	2		L				L	2
HLA-DPB1	2		H					1
HLTF	2					H		1
HMGA1	2				L			1
HMGB1P5	2	L	L	L	L			2
HMGB2	2				L			1
HMGN1P38	2		L					1
HMGN2	2		L					1
HMGXB4	1			H		H		2
HNRNPA1P48	2				L			1
HNRNPC	2						L	1
HNRNPDL	2					L		1
HPS6	1				H			1
HSPB1	2				L			1
HSPBP1	1		L					1
IFITM3	2					L		1
IFT27	1						H	1
IFT81	2					H		1
IGFBP2	2				L			1
IGFBP3	1		L					1
IGLV2-11	2				L			1
IGLV2-23	2				L		L	2
IL13RA1	2			H				1
IL17RB	2				H			1
IL1RAP	2						H	1
IQCB1	2	H						1
ISCA2	2						H	1
ITGAV	2					L		1
ITM2B	2		L					1
JMJD8	2	L						1
JUNB	2			L				1
JUND	1			L				1
KB-1460A1.5	2					L		1
KCNS2	1			H				1
KCTD17	2			L				1
KDELR1	2		L					1
KDELR2	2		L					1
KIAA0319	2			H				1
KIAA0391	2	H						1
KIAA0556	2				H			1
KIAA0753	2					H		1
KIAA0895	2				H			1
KIAA0947	2					L		1
KIAA1430	2					L		1
KLF12	1				H			1
KLHDC1	2					H		1
KLHDC8B	1	H						1
KLHDC9	1	H						1
KLHL2	2				H			1
KLHL28	2		H					1
KLHL8	2				H			1
LACE1	2					H		1
LACTB	2					H		1
LAMB2	1		H					1
LANCL1	2	L						1
LANCL2	2		H					1
LDLRAD3	2			H				1
LEPR	2						L	1
LEPRE1	2						H	1
LEPREL1	2				H			1
LGALS3	2		L					1
LIN7A	2					L		1
LINC00657	2	L						1
LONRF1	1			H				1
LPHN1	2			L				1
LRP4	2				H			1
LRRC6	1	H						1
LSG1	2						H	1
LSM12	2				L			1
LSMD1	2			L				1
LYN	1			H				1
LYRM2	2	H						1
MAGOH	2						L	1
MANEAL	2			H				1
MAP1LC3A	1			L				1
MAP7D1	2	L						1
MAPK8IP3	2		L					1
MAVS	2		L					1
MBNL1	2						L	1
MCPH1	2						H	1
MDGA2	2					H		1
MED1	2			H				1
MED14	2					H		1
METTL1	2		H					1
METTL10	2	H						1
METTL16	2						H	1
MGST3	2					L		1
MIF	2			L	L			1
MINK1	2	H						1
MISP	1		H					1
MNS1	2		H					1
MOAP1	2				H			1
MOB1B	2			H				1
MOK	2						H	1
MON2	2						H	1
MORN1	2		H					1
MRPL11	2					H		1
MRPL37	2						L	1
MRPL38	2	L						1
MRPL41	2			L				1
MRPL46	2	H						1
MRPL53	2		L					1
MRPS10	2					H		1
MT1E	2			L				1
MT1X	2				L			1
MTERFD3	2				H			1
MTMR3	2		H		H	H		3
MYC	1		L				L	2
MYH9	2		L					1
MYO5C	2		H					1
NAPA	2	L						1
NBEAL1	2		L					1
NBPF1	2					L		1
NBPF14	2						L	1
NCOA1	2					L		1
NCOR2	2	H						1
NDFIP1	2	L						1
NDRG1	2			L				1
NDRG3	2					L		1
NDUFA11	2	L						1
NDUFA13	2	L	L		L		L	3
NDUFB4	2	L	L					1
NDUFC1	2			L				1
NDUFS1	2						L	1
NEFL	2					L		1
NEK1	2					H		1
NEK10	2			H				1
NF1	2						L	1
NISCH	2						L	1
NKX6-2	1			L				1
NLRP1	2						H	1
NME1-NME2	2	L					L	2
NOMO2	2	L			L			2
NPEPPS	2		L					1
NPIPB3	2				L			1
NPIPB4	2			L			L	2
NPIPB5	2			L				1
NPIPP1	2				L			1
NPTN	2						L	1
NR2C2	2		H					1
NRGN	2					L		1
NRIP3	2						H	1
NRP1	2			H				1
NT5C3B	2				H			1
NUBPL	2	H						1
NUDCD1	2		H					1
NUP62	2					H		1
OBSCN	2					H		1
OCEL1	2			H				1
OGFOD1	2						H	1
OLFM3	1					H		1
OPN3	2	H						1
OSBP	1			H				1
OSBPL5	1				H			1
OST4	2		L		L			2
OTUB1	2		H					1
P2RY11	2				L			1
PABPN1	2		L					1
PAMR1	2			H				1
PARD3	1	H						1
PARK7	2			L				1
PARP6	2				H			1
PBX2	2						H	1
PCBP1	2	L						1
PCBP2	2		L				L	2
PCCB	2						H	1
PCP2	2			L				1
PCSK1N	2	L						1
PCSK5	2	H						1
PCSK6	2		H					1
PDCD2	2	H						1
PDE1B	2					H		1
PDE6D	2					H		1
PDGFA	2				L			1
PDPR	2					H		1
PEBP1	2					L		1
PECR	2	H						1
PELI1	2			H				1
PEX1	2		H					1
PEX11B	1					H		1
PFKFB2	2					H		1
PGAM1	2			L				1
PGGT1B	2	H						1
PHGDH	2	L						1
PHIP	2					L		1
PHPT1	2				L		L	2
PIGF	2			H				1
PIGU	2					H		1
PIK3CB	2					H		1
PIM3	1			L				1
PIP4K2A	2					L		1
PIP5KL1	2						H	1
PKD1P6	2						H	1
PLAT	2						H	1
PLXNC1	2				H			1
PMS2CL	2				L			1
PNMA3	2			H				1
PNN	2					L		1
PNPLA2	2	L						1
PNPLA6	2						H	1
POLR2G	1				L			1
POLR2J	2						L	1
POLR2J3	2			L				1
POLR2L	2				L			1
POLR3C	2	H						1
POLR3E	2						H	1
POLR3G	2						H	1
PPARG	2						H	1
PPDPF	2			L	L			1
PPFIA2	2					L		1
PPP1R11	2				L			1
PPP1R12A	2						L	1
PPP1R3C	1	H						1
PPP1R9A	2					L		1
PPP3CB	2	L						1
PPP3CC	2	H						1
PPP6R2	2						H	1
PRKACA	2		L		L			2
PRKAR1B	2	L						1
PRMT10	1				H			1
PRPF8	2		L					1
PRR14L	2						L	1
PRRC2A	2	L					L	2
PRRC2B	2						L	1
PRSS3P1	2				L			1
PRSS3P2	2						L	1
PSAT1	2					H		1
PSMD14	2					L		1
PSME3	2						L	1
PTPN13	1					L		1
PTPN9	2						H	1
PTPRB	2					H		1
PTPRN	2	L						1
PVRL1	2	L						1
PYURF	2				L			1
QSOX2	2					H		1
R3HDM4	2		L					1
RAB10	2					L		1
RAB11B	2	L						1
RAB1B	2			L				1
RAB3A	2					H		1
RAB7A	1					L		1
RABL3	2		H					1
RAD21	2						L	1
RAD51C	2	H						1
RAPGEF3	2					H		1
RASAL1	2			H				1
RBAK	2						H	1
RBBP9	2						H	1
RBFOX2	2	L						1
RBM38	2						H	1
RCBTB2	2					L		1
RDH13	2		H					1
RDH14	2		H					1
REEP5	2	L						1
REEP6	2		H					1
REV1	2					H		1
RFFL	2				H			1
RGN	2	H						1
RHOBTB2	2				H			1
RHOBTB3	2						L	1
RHOV	1		H					1
RIC8B	2		H					1
RIMS2	2				H			1
RIOK3	2					L		1
RLIM	2						L	1
RN7SK	2			L	L			1
RNF11	2					L		1
RNF150	1			H				1
RNF185	2						H	1
RNF187	2				L			1
RNF40	2	H						1
RNF43	2						H	1
RP1-152L7.5	1				H			1
RP1-80B9.2	2			H				1
RP11-143K11.1	2	H						1
RP11-166B2.1	2				H			1
RP11-204M4.2	2	H						1
RP11-231C14.4	2				L			1
RP11-33B1.1	2					H		1
RP11-397E7.1	2		L					1
RP11-3P17.3	2	L	L		L		L	3
RP11-408P14.1	2		L		L		L	3
RP11-462G2.1	2		H					1
RP11-466H18.1	2		L	L	L			2
RP11-572P18.1	2	L	L		L			2
RP11-632C17__A.1	2				L			1
RP11-641D5.1	2		L		L		L	3
RP11-66B24.2	2	H						1
RP11-673C5.1	2			L	L			1
RP11-697M17.2	2		L					1
RP3-368A4.6	2				H			1
RP4-814D15.2	2		L					1
RP5-1024G6.8	2	H						1
RP5-857K21.11	2		L					1
RPL11	2			L				1
RPL13A	2					L		1
RPL13P12	2				L		L	2
RPL17	2	L	L				L	2
RPL18	2				L			1
RPL18A	2				L			1
RPL21	2			L				1
RPL21P28	2		L					1
RPL21P75	2	L	L		L			2
RPL22	2						L	1
RPL23A	2			L				1
RPL24	2				L			1
RPL24P2	2		L					1
RPL26	2			L			L	2
RPL32	2			L				1
RPL34	2						L	1
RPL35	2			L				1
RPL35A	2			L				1
RPL36A	2			L	L			1
RPL39	2				L		L	2
RPL4	2			L				1
RPL4P2	2		L					1
RPL8	2					L		1
RPL9	2			L				1
RPL9P8	2	L	L					1
RPL9P9	2		L			L	L	2
RPP21	2		L					1
RPPH1	2			L	L			1
RPS10	2			L	L			1
RPS11	2			L				1
RPS13	2	L						1
RPS14	2			L				1
RPS15	2			L	L			1
RPS19	2			L				1
RPS20	2			L				1
RPS26	2				L			1
RPS27	2			L				1
RPS28	2	L			L			2
RPS2P46	2	L	L		L		L	3
RPS2P5	2		L		L		L	3
RPS3A	2			L				1
RPS6	2					L		1
RPS6KA1	1						H	1
RPS6KC1	2	H						1
RPSAP15	2		L					1
RPSAP58	2	L	L				L	2
RSBN1L-AS1	2	H						1
S100A11	2		L		L			2
S100A6	2	L			L	L		3
SALL4	2		H					1
SCML2	2				H			1
SCO1	2	H						1
SCRN1	1					L		1
SCUBE2	2				H			1
SEMA6D	2				H			1
SEPT3	2					L		1
SEPW1	2	L						1
SERINC1	2	L						1
SERINC3	2	L						1
SERPINH1	2			L				1
SETX	1					L		1
SEZ6L2	1	L						1
SF3B14	2		L					1
SFT2D1	2					H		1
SGK2	2			H				1
SGPL1	2						H	1
SGTA	2						H	1
SH3BGRL3	2		L					1
SH3GLB2	2		L					1
SHISA9	2		H					1
SIPA1L2	2	H						1
SLC14A1	2	H	H					1
SLC25A42	2				H			1
SLC25A51	2						H	1
SLC29A1	2						H	1
SLC30A1	2					L		1
SLC4A2	2						H	1
SLC6A17	2					H		1
SLC7A2	2			H				1
SLC8A2	1					L		1
SLC9A7	2					H		1
SLC9B2	2		H			L		2
SMG1P1	2		L				L	2
SMPD1	1				H			1
SMPD2	2		H					1
SNAPC3	2						L	1
SNCAIP	2						H	1
SNCB	1			L				1
SNCG	1			L				1
SNRNP70	1				L		L	2
SNRPA	2			L				1
SNRPG	2				L			1
SNTA1	1			L				1
SNX11	2			H				1
SNX16	2		H					1
SNX30	2				H			1
SNX9	2						L	1
SOD2	2	L				L		2
SOX6	2					H		1
SP3	2			H				1
SPATA2	2					H		1
SPHK2	2	H						1
SPICE1	2			H				1
SPIRE1	2	H						1
SPOPL	2			H				1
SPRY4	1				H			1
SPRYD4	2		H					1
SRCAP	2					L		1
SRP54	1						L	1
SRRM1	2						L	1
SRSF11	2					L		1
SRSF7	1					H		1
SSBP4	2	L						1
SSR4	2				L			1
SSU72	2	L						1
ST13	2						L	1
ST20	2				H			1
ST6GALNAC4	2		L					1
ST7L	2		H					1
STAG3L4	2					H		1
STAU1	2						L	1
STK36	2				H			1
STOM	2					L		1
STT3A	2					H		1
STX1A	2				H			1
STX2	2			H				1
STYXL1	2						H	1
SULF1	2	H						1
SUMF1	2						H	1
SUZ12P	2						L	1
SYCP2	2						L	1
SZT2	2					L		1
TAF4B	2						H	1
TAF7	2			L				1
TAPT1-AS1	2	L						1
TBC1D17	2		L					1
TBC1D24	2		H					1
TCF7	2		L					1
TCHP	2	H						1
TCL6	2				H			1
TDRKH	2				H		H	2
TECPR1	2						H	1
TEFM	2						H	1
TGFB2	1					L		1
TGOLN2	2	L						1
THAP1	1			H				1
TIGD1	2			H				1
TIGD7	2		H					1
TM2D3	2					L		1
TM9SF1	2		H					1
TMA7	2				L			1
TMEM132B	2				H			1
TMEM186	2						H	1
TMEM216	2						H	1
TMEM241	2			H				1
TMEM256	2				L			1
TMEM260	2			H				1
TMEM38B	2						H	1
TMEM43	2					H		1
TMEM44	2		H					1
TMEM56	2		H					1
TMEM59L	2	L						1
TMEM62	2					H		1
TMEM63B	1						H	1
TMEM64	2			H				1
TMEM8A	2						H	1
TMPO	2			H				1
TMSB4X	2			L				1
TNNI2	1		H					1
TNRC18	2	H						1
TOP3A	2						H	1
TOP3B	2			H				1
TOPORS	2	H						1
TP53INP2	1	L						1
TP53RK	2	H						1
TP73-AS1	2						L	1
TPT1	2			L				1
TRA2A	2				L			1
TRAF7	2	L						1
TRAPPC1	2	H		L				2
TRIM28	2	L				L		2
TRIM32	1			H				1
TRMT2A	2			H				1
TSEN2	2					H		1
TSPAN15	1				H			1
TSPAN31	2	H						1
TSPAN4	2						H	1
TSR1	2	H						1
TSR3	2			L				1
TSTD2	2						H	1
TTC9B	1	L						1
TTC9C	2		H					1
TTR	1	L		L				2
TTYH1	2	L						1
TUBA1B	2	H						1
TUBB	2			L				1
TUBB4A	2			L				1
TULP3	2						H	1
TXN	2				L			1
TXNDC15	2					H		1
TXNDC16	2					L		1
TXNIP	1	L	L					1
TYW1B	2						H	1
UBA3	2					H		1
UBA52	2				L	L		2
UBC	2					L		1
UBE2C	2						L	1
UBL5	2			L				1
UBP1	1		L					1
UBXN11	2		L					1
UCHL1	2			L			H	2
UCK2	2					H		1
UGP2	2	L						1
UGT8	2		H					1
ULK4	2				H			1
UNC80	2				H			1
UPRT	2					H		1
UQCR10	2				L			1
UQCR11	2					L		1
UQCRB	2						L	1
URGCP	2					H		1
USP1	1					L		1
USP12	2			H				1
USP24	2						L	1
USP46	2				H			1
USP9X	2						L	1
UST	2			H				1
VAMP1	2				H			1
VAMP2	2		H	L				2
VEPH1	2		H					1
VPS26A	2					L		1
VPS33B	2			H				1
VPS54	2		H					1
VRK2	2			H				1
VTI1A	2				H			1
WASF1	1	L						1
WASH3P	2			L				1
WASH4P	2	L	L					1
WASH7P	2		L					1
WDPCP	2			H				1
WDR36	2			H				1
WDR91	2				H			1
WRNIP1	2					H		1
WWTR1	2						L	1
XPOT	2						L	1
YAE1D1	2		H					1
YAP1	2			H				1
YBEY	1			H				1
YES1	2	H						1
YIPF3	2	L						1
YWHAH	2	L						1
ZADH2	2					H		1
ZBED3-AS1	2		H					1
ZBTB26	2				H			1
ZC3H10	2		H					1
ZC3H7A	2					H		1
ZC3HC1	2	H						1
ZDHHC16	1	H						1
ZDHHC23	2					H		1
ZFP36L1	2						L	1
ZFPM2	2					H		1
ZNF10	2			H	H			1
ZNF101	2		H					1
ZNF124	2	H						1
ZNF14	2			H				1
ZNF148	2			H				1
ZNF17	2				H			1
ZNF219	2					H		1
ZNF224	2		H					1
ZNF234	2		H		H			2
ZNF259	2	H		H				2
ZNF274	2	H						1
ZNF317	2			H				1
ZNF345	2				H			1
ZNF354B	2		H					1
ZNF358	2		L	L				2
ZNF419	2						H	1
ZNF426	2				H			1
ZNF431	2				H			1
ZNF436	2			H				1
ZNF45	2				H			1
ZNF48	2	H						1
ZNF483	2	L						1
ZNF510	2				H			1
ZNF525	2	H			H			2
ZNF536	2					L		1
ZNF584	2			H				1
ZNF585A	2				H			1
ZNF586	2			H				1
ZNF594	2			H				1
ZNF605	2		H					1
ZNF627	2				H			1
ZNF638	2						L	1
ZNF639	2				H			1
ZNF649	2				H			1
ZNF700	2				H			1
ZNF711	2					H		1
ZNF721	2	H						1
ZNF726	2						H	1
ZNF737	2				H			1
ZNF776	2				H			1
ZNF780B	2				H			1
ZNF783	2			H				1
ZNF816	2				H			1
ZNF844	2			H				1
ZNF876P	2			H				1
ZSCAN9	1		H					1
ZSWIM6	2					L		1
ZYX	2	L						1
